# Supplementary material for: Description of four new species of armoured spiders (Araneae, Tetrablemmidae) from Sumatra, Indonesia
Source: Zookeys. 2019 Jan 29;(820):95–118. doi: 10.3897/zookeys.820.29363 (PMC6363721; doi:10.3897/zookeys.820.29363)
Supplement: XML Treatment for Ablemma [file zookeys.820.29363-treatment1.xml]

<!DOCTYPE tp:taxon-treatment
  PUBLIC "-//TaxonX//DTD Taxonomic Treatment Publishing DTD v0 20100105//EN" "tax-treatment-NSO.dtd">
<tp:taxon-treatment xmlns:tp="http://www.plazi.org/taxpub"><tp:treatment-meta><kwd-group><label>Taxon classification</label><kwd><named-content xmlns:xlink="http://www.w3.org/1999/xlink" content-type="kingdom">Animalia</named-content></kwd><kwd><named-content xmlns:xlink="http://www.w3.org/1999/xlink" content-type="order">Araneae</named-content></kwd><kwd><named-content xmlns:xlink="http://www.w3.org/1999/xlink" content-type="family">Tetrablemmidae</named-content></kwd></kwd-group><mixed-citation publication-type="journal"><person-group><name><surname>Fardiansah</surname><given-names>Riko</given-names></name><name><surname>Dupérré</surname><given-names>Nadine</given-names></name><name><surname>Widyastuti</surname><given-names>Rahayu</given-names></name><name><surname>Potapov</surname><given-names>Anton</given-names></name><name><surname>Stefan Scheu</surname><given-names/></name><name><surname>Harms</surname><given-names>Danilo</given-names></name></person-group><article-title>Description of four new species of armoured spiders (<tp:taxon-name><tp:taxon-name-part taxon-name-part-type="order">Araneae</tp:taxon-name-part></tp:taxon-name>, <tp:taxon-name><tp:taxon-name-part taxon-name-part-type="family">Tetrablemmidae</tp:taxon-name-part></tp:taxon-name>) from Sumatra, Indonesia</article-title><source>Zookeys</source><day>29</day><month>1</month><year>2019</year><volume>2019</volume><issue>820</issue><fpage>95</fpage><lpage>118</lpage><pub-id pub-id-type="doi">10.3897/zookeys.820.29363</pub-id></mixed-citation></tp:treatment-meta><tp:nomenclature><label>Genus</label><tp:taxon-name>
              <tp:taxon-name-part taxon-name-part-type="genus" reg="Ablemma">Ablemma</tp:taxon-name-part>
            </tp:taxon-name><tp:taxon-authority>Roewer, 1963</tp:taxon-authority></tp:nomenclature><tp:treatment-sec sec-type="type species" id="SECID0E2OAC"><title>Type species.</title><p><italic><tp:taxon-name><tp:taxon-name-part taxon-name-part-type="genus" reg="Ablemma">Ablemma</tp:taxon-name-part><tp:taxon-name-part taxon-name-part-type="species" reg="baso">baso</tp:taxon-name-part></tp:taxon-name></italic> Roewer, 1963</p></tp:treatment-sec><tp:treatment-sec sec-type="diagnosis" id="SECID0EMPAC"><title>Diagnosis.</title><p>The genus <italic><tp:taxon-name><tp:taxon-name-part taxon-name-part-type="genus" reg="Ablemma">Ablemma</tp:taxon-name-part></tp:taxon-name></italic> most resembles the genera <italic><tp:taxon-name><tp:taxon-name-part taxon-name-part-type="genus" reg="Singaporemma">Singaporemma</tp:taxon-name-part></tp:taxon-name></italic> Shear, 1978 and <italic><tp:taxon-name><tp:taxon-name-part taxon-name-part-type="genus" reg="Sulaimania">Sulaimania</tp:taxon-name-part></tp:taxon-name></italic> Lehtinen, 1981 but it can be distinguished from both genera by the combination of the following characters: 6, 4 or 2 eyes; sternum reticulate (Fig. <xref ref-type="fig" rid="F1">2</xref>); male carapace without clypeal horn (Figs <xref ref-type="fig" rid="F1">3</xref>, <xref ref-type="fig" rid="F1">4</xref>), chelicerae with acute cheliceral apophysis at base of fang (Figs <xref ref-type="fig" rid="F15">47–49</xref>); heavy right-angled embolus (Figs <xref ref-type="fig" rid="F2">7</xref>, <xref ref-type="fig" rid="F4">14</xref>, <xref ref-type="fig" rid="F8">27</xref>); female with small posterolateral corner of preanal scutum (Fig. <xref ref-type="fig" rid="F6">19</xref>).</p></tp:treatment-sec><tp:treatment-sec sec-type="Compostion" id="SECID0EIBAE"><title>Compostion.</title><p>Twenty-five species were known before the present publication, eight of which are only known from one sex (<xref ref-type="bibr" rid="B19">World Spider Catalog 2018</xref>).</p></tp:treatment-sec><tp:treatment-sec sec-type="distribution" id="SECID0ESBAE"><title>Distribution.</title><p>Borneo (7 species), Caroline Islands (1), China (1), Indonesia, Sumatra (3), Indonesia, Sulawesi (1), Japan (1), Malaysia (2), New Guinea (5), Philippines (2), Singapore (1), Solomon Island (1) and Thailand (1).</p></tp:treatment-sec><tp:treatment-sec><!--Section generated to contain objects referenced in tp:taxon-treatment.--><fig id="F1" position="float" orientation="portrait"><label>Figures 1–4.</label><caption><p><italic><tp:taxon-name><tp:taxon-name-part taxon-name-part-type="genus" reg="Ablemma">Ablemma</tp:taxon-name-part><tp:taxon-name-part taxon-name-part-type="species" reg="andriana">andriana</tp:taxon-name-part></tp:taxon-name></italic> sp. n., male. <bold>1</bold> Habitus, dorsal view. <bold>2</bold> Habitus, ventral view. <bold>3</bold> Carapace, frontal view. <bold>4</bold> Habitus, lateral view. Scale bar: 1.0 mm.</p></caption><graphic xmlns:xlink="http://www.w3.org/1999/xlink" xlink:href="zookeys-820-095-g001.jpg" position="float" orientation="portrait" xlink:type="simple" id="oo_260386.jpg"/></fig><fig id="F15" position="float" orientation="portrait"><label>Figures 47–50.</label><caption><p>Male chelicerae, anterior views. <bold>47</bold><italic><tp:taxon-name><tp:taxon-name-part taxon-name-part-type="genus" reg="Ablemma">Ablemma</tp:taxon-name-part><tp:taxon-name-part taxon-name-part-type="species" reg="andriana">andriana</tp:taxon-name-part></tp:taxon-name></italic> sp. n., <italic><tp:taxon-name><tp:taxon-name-part taxon-name-part-type="genus" reg="Ablemma">A.</tp:taxon-name-part><tp:taxon-name-part taxon-name-part-type="species" reg="contrita">contrita</tp:taxon-name-part></tp:taxon-name></italic> sp. n., <italic><tp:taxon-name><tp:taxon-name-part taxon-name-part-type="genus" reg="Ablemma">A.</tp:taxon-name-part><tp:taxon-name-part taxon-name-part-type="species" reg="kelinci">kelinci</tp:taxon-name-part></tp:taxon-name></italic> sp. n., and <italic><tp:taxon-name><tp:taxon-name-part taxon-name-part-type="genus" reg="Brignoliella">Brignoliella</tp:taxon-name-part><tp:taxon-name-part taxon-name-part-type="species" reg="patmae">patmae</tp:taxon-name-part></tp:taxon-name></italic> sp. n. <bold>48</bold><italic><tp:taxon-name><tp:taxon-name-part taxon-name-part-type="genus" reg="Ablemma">A.</tp:taxon-name-part><tp:taxon-name-part taxon-name-part-type="species" reg="contrita">contrita</tp:taxon-name-part></tp:taxon-name></italic> sp. n. <bold>49</bold><italic><tp:taxon-name><tp:taxon-name-part taxon-name-part-type="genus" reg="Ablemma">A.</tp:taxon-name-part><tp:taxon-name-part taxon-name-part-type="species" reg="kelinci">kelinci</tp:taxon-name-part></tp:taxon-name></italic> sp. n. <bold>50</bold><italic><tp:taxon-name><tp:taxon-name-part taxon-name-part-type="genus" reg="Brignoliella">Brignoliella</tp:taxon-name-part><tp:taxon-name-part taxon-name-part-type="species" reg="patmae">patmae</tp:taxon-name-part></tp:taxon-name></italic> sp. n.</p></caption><graphic xmlns:xlink="http://www.w3.org/1999/xlink" xlink:href="zookeys-820-095-g015.jpg" position="float" orientation="portrait" xlink:type="simple" id="oo_260402.jpg"/></fig><fig id="F2" position="float" orientation="portrait"><label>Figures 5–7.</label><caption><p><italic><tp:taxon-name><tp:taxon-name-part taxon-name-part-type="genus" reg="Ablemma">Ablemma</tp:taxon-name-part><tp:taxon-name-part taxon-name-part-type="species" reg="andriana">andriana</tp:taxon-name-part></tp:taxon-name></italic> sp. n., male. <bold>5</bold> Palp, prolateral view. <bold>6</bold> Palp, retrolateral view. <bold>7</bold> Schematic illustration of palpal bulb retrolateral view. Scale bar: 0.1 mm.</p></caption><graphic xmlns:xlink="http://www.w3.org/1999/xlink" xlink:href="zookeys-820-095-g002.jpg" position="float" orientation="portrait" xlink:type="simple" id="oo_260387.jpg"/></fig><fig id="F4" position="float" orientation="portrait"><label>Figures 12–14.</label><caption><p><italic><tp:taxon-name><tp:taxon-name-part taxon-name-part-type="genus" reg="Ablemma">Ablemma</tp:taxon-name-part><tp:taxon-name-part taxon-name-part-type="species" reg="contrita">contrita</tp:taxon-name-part></tp:taxon-name></italic> sp. n., male. <bold>12</bold> Palp, prolateral view. <bold>13</bold> Palp, retrolateral view. <bold>14</bold> Schematic illustration of palpal bulb, retrolateral view. Scale bar: 0.1 mm.</p></caption><graphic xmlns:xlink="http://www.w3.org/1999/xlink" xlink:href="zookeys-820-095-g004.jpg" position="float" orientation="portrait" xlink:type="simple" id="oo_260390.jpg"/></fig><fig id="F8" position="float" orientation="portrait"><label>Figures 25–27.</label><caption><p><italic><tp:taxon-name><tp:taxon-name-part taxon-name-part-type="genus" reg="Ablemma">Ablemma</tp:taxon-name-part><tp:taxon-name-part taxon-name-part-type="species" reg="kelinci">kelinci</tp:taxon-name-part></tp:taxon-name></italic> sp. n., male. <bold>25</bold> Palp, prolateral view. <bold>26</bold> Palp, retrolateral view. <bold>27</bold> Schematic illustration of palpal bulb retrolateral view. Scale bar: 0.1 mm.</p></caption><graphic xmlns:xlink="http://www.w3.org/1999/xlink" xlink:href="zookeys-820-095-g008.jpg" position="float" orientation="portrait" xlink:type="simple" id="oo_260395.jpg"/></fig><fig id="F6" position="float" orientation="portrait"><label>Figures 19, 20.</label><caption><p><italic><tp:taxon-name><tp:taxon-name-part taxon-name-part-type="genus" reg="Ablemma">Ablemma</tp:taxon-name-part><tp:taxon-name-part taxon-name-part-type="species" reg="contrita">contrita</tp:taxon-name-part></tp:taxon-name></italic> sp. n., female. <bold>19</bold> Abdomen, ventral view. <bold>20</bold> Schematic illustration of genitalia, dorsal view. Scale bar: 0.1 mm.</p></caption><graphic xmlns:xlink="http://www.w3.org/1999/xlink" xlink:href="zookeys-820-095-g006.jpg" position="float" orientation="portrait" xlink:type="simple" id="oo_260393.jpg"/></fig></tp:treatment-sec><ref-list><ref id="B19"><mixed-citation xmlns:xlink="http://www.w3.org/1999/xlink" xlink:type="simple"><institution xlink:type="simple">World Spider Catalog</institution> (<year>2018</year>) World Spider Catalog, Version 19.0. Natural History Museum, Bern. <ext-link xlink:type="simple" ext-link-type="uri" xlink:href="https://wsc.nmbe.ch/">https://wsc.nmbe.ch/</ext-link> [Accessed July 2018]</mixed-citation></ref></ref-list></tp:taxon-treatment>
