# Supplementary material for: Description of four new species of armoured spiders (Araneae, Tetrablemmidae) from Sumatra, Indonesia
Source: Zookeys. 2019 Jan 29;(820):95–118. doi: 10.3897/zookeys.820.29363 (PMC6363721; doi:10.3897/zookeys.820.29363)
Supplement: XML Treatment for Ablemma andriana [file zookeys.820.29363-treatment2.xml]

<!DOCTYPE tp:taxon-treatment
  PUBLIC "-//TaxonX//DTD Taxonomic Treatment Publishing DTD v0 20100105//EN" "tax-treatment-NSO.dtd">
<tp:taxon-treatment xmlns:tp="http://www.plazi.org/taxpub"><tp:treatment-meta><kwd-group><label>Taxon classification</label><kwd><named-content xmlns:xlink="http://www.w3.org/1999/xlink" content-type="kingdom">Animalia</named-content></kwd><kwd><named-content xmlns:xlink="http://www.w3.org/1999/xlink" content-type="order">Araneae</named-content></kwd><kwd><named-content xmlns:xlink="http://www.w3.org/1999/xlink" content-type="family">Tetrablemmidae</named-content></kwd></kwd-group><mixed-citation publication-type="journal"><person-group><name><surname>Fardiansah</surname><given-names>Riko</given-names></name><name><surname>Dupérré</surname><given-names>Nadine</given-names></name><name><surname>Widyastuti</surname><given-names>Rahayu</given-names></name><name><surname>Potapov</surname><given-names>Anton</given-names></name><name><surname>Stefan Scheu</surname><given-names/></name><name><surname>Harms</surname><given-names>Danilo</given-names></name></person-group><article-title>Description of four new species of armoured spiders (<tp:taxon-name><tp:taxon-name-part taxon-name-part-type="order">Araneae</tp:taxon-name-part></tp:taxon-name>, <tp:taxon-name><tp:taxon-name-part taxon-name-part-type="family">Tetrablemmidae</tp:taxon-name-part></tp:taxon-name>) from Sumatra, Indonesia</article-title><source>Zookeys</source><day>29</day><month>1</month><year>2019</year><volume>2019</volume><issue>820</issue><fpage>95</fpage><lpage>118</lpage><pub-id pub-id-type="doi">10.3897/zookeys.820.29363</pub-id></mixed-citation></tp:treatment-meta><tp:nomenclature><tp:taxon-name>
              <tp:taxon-name-part taxon-name-part-type="genus" reg="Ablemma">Ablemma</tp:taxon-name-part>
              <tp:taxon-name-part taxon-name-part-type="species" reg="andriana">andriana</tp:taxon-name-part>
              <object-id xmlns:xlink="http://www.w3.org/1999/xlink" content-type="zoobank" xlink:type="simple">http://zoobank.org/2ABD581D-721B-4CCC-B15E-50A66D95CA5F</object-id>
            </tp:taxon-name><tp:taxon-authority>Fardiansah &amp; Dupérré</tp:taxon-authority><tp:taxon-status xmlns:xlink="http://www.w3.org/1999/xlink" xlink:type="simple">sp. n.</tp:taxon-status><xref ref-type="fig" rid="F1">Figs 1–4</xref><xref ref-type="fig" rid="F2">, 5–7</xref><xref ref-type="fig" rid="F15">, 47</xref></tp:nomenclature><tp:treatment-sec sec-type="type material" id="SECID0EMDAE"><title>Type material.</title><p><bold>Holotype</bold> ♂: Indonesia, Sumatra, Harapan, <named-content xmlns:xlink="http://www.w3.org/1999/xlink" content-type="dwc:verbatimCoordinates" xlink:type="simple"><named-content content-type="geo-json" specific-use="{&#34;type&#34;:&#34;Point&#34;,&#34;coordinates&#34;:[103.342611,-2.187556]}" id="NCID0EXDAE" xlink:type="simple">02°11'15.2"S, 103°20'33.4"E</named-content></named-content>, secondary lowland rainforest, October 2012, M. Jochum, A. Barnes (<abbrev xmlns:xlink="http://www.w3.org/1999/xlink" content-type="institution" xlink:title="Indonesian Institute of Sciences Cibinong, Indonesia" id="ABBRID0E3DAE" xlink:type="simple">LIPI</abbrev>). <bold>Paratypes</bold>: 1♂, same data as holotype (<abbrev xmlns:xlink="http://www.w3.org/1999/xlink" content-type="institution" xlink:title="Indonesian Institute of Sciences Cibinong, Indonesia" id="ABBRID0EDEAE" xlink:type="simple">LIPI</abbrev>); Indonesia, Sumatra, Harapan, <named-content xmlns:xlink="http://www.w3.org/1999/xlink" content-type="dwc:verbatimCoordinates" xlink:type="simple"><named-content content-type="geo-json" specific-use="{&#34;type&#34;:&#34;Point&#34;,&#34;coordinates&#34;:[103.362000,-2.152750]}" id="NCID0ELEAE" xlink:type="simple">02°09'09.9"S, 103°21'43.2"E</named-content></named-content>, secondary lowland rainforest, 3♂, October 2012, M. Jochum, A. Barnes (<abbrev xmlns:xlink="http://www.w3.org/1999/xlink" content-type="institution" xlink:title="Indonesian Institute of Sciences Cibinong, Indonesia" id="ABBRID0EQEAE" xlink:type="simple">LIPI</abbrev>) (<named-content xmlns:xlink="http://www.w3.org/1999/xlink" content-type="dwc:institutional_code" xlink:type="simple">ZMH</named-content>–A0001339); <named-content xmlns:xlink="http://www.w3.org/1999/xlink" content-type="dwc:verbatimCoordinates" xlink:type="simple"><named-content content-type="geo-json" specific-use="{&#34;type&#34;:&#34;Point&#34;,&#34;coordinates&#34;:[103.333750,-2.158111]}" id="NCID0E4EAE" xlink:type="simple">02°09'29.2"S, 103°20'01.5"E</named-content></named-content>, secondary lowland rainforest, 1♂, October 2012, M. Jochum, A. Barnes (<named-content xmlns:xlink="http://www.w3.org/1999/xlink" content-type="dwc:institutional_code" xlink:type="simple">ZMH</named-content>–A0001346); <named-content xmlns:xlink="http://www.w3.org/1999/xlink" content-type="dwc:verbatimCoordinates" xlink:type="simple"><named-content content-type="geo-json" specific-use="{&#34;type&#34;:&#34;Point&#34;,&#34;coordinates&#34;:[103.362000,-2.152750]}" id="NCID0EKFAE" xlink:type="simple">02°09'09.9"S, 103°21'43.2"E</named-content></named-content>, secondary lowland rainforest, 1♂, October 2013, B. Klarner (<named-content xmlns:xlink="http://www.w3.org/1999/xlink" content-type="dwc:institutional_code" xlink:type="simple">ZMH</named-content>–A0001221); 1♂, October 2013, B. Klarner (<named-content xmlns:xlink="http://www.w3.org/1999/xlink" content-type="dwc:institutional_code" xlink:type="simple">ZMH</named-content>–A0001222); 1♂, October 2013, B. Klarner (<named-content xmlns:xlink="http://www.w3.org/1999/xlink" content-type="dwc:institutional_code" xlink:type="simple">ZMH</named-content>–A0002644); <named-content xmlns:xlink="http://www.w3.org/1999/xlink" content-type="dwc:verbatimCoordinates" xlink:type="simple"><named-content content-type="geo-json" specific-use="{&#34;type&#34;:&#34;Point&#34;,&#34;coordinates&#34;:[103.266694,-1.910972]}" id="NCID0EBGAE" xlink:type="simple">01°54'39.5"S, 103°16'00.1"E</named-content></named-content>, rubber plantation, 1♂, October 2013, B. Klarner (<named-content xmlns:xlink="http://www.w3.org/1999/xlink" content-type="dwc:institutional_code" xlink:type="simple">ZMH</named-content>–A0001220); <named-content xmlns:xlink="http://www.w3.org/1999/xlink" content-type="dwc:verbatimCoordinates" xlink:type="simple"><named-content content-type="geo-json" specific-use="{&#34;type&#34;:&#34;Point&#34;,&#34;coordinates&#34;:[103.362000,-2.152750]}" id="NCID0EOGAE" xlink:type="simple">02°09'09.9S 103°21'43.2"E</named-content></named-content>, secondary lowland rainforest, 1♂, October 2017, B. Klarner (<named-content xmlns:xlink="http://www.w3.org/1999/xlink" content-type="dwc:institutional_code" xlink:type="simple">ZMH</named-content>–A0001212).</p><fig id="F1" position="float" orientation="portrait"><label>Figures 1–4.</label><caption><p><italic><tp:taxon-name><tp:taxon-name-part taxon-name-part-type="genus" reg="Ablemma">Ablemma</tp:taxon-name-part><tp:taxon-name-part taxon-name-part-type="species" reg="andriana">andriana</tp:taxon-name-part></tp:taxon-name></italic> sp. n., male. <bold>1</bold> Habitus, dorsal view. <bold>2</bold> Habitus, ventral view. <bold>3</bold> Carapace, frontal view. <bold>4</bold> Habitus, lateral view. Scale bar: 1.0 mm.</p></caption><graphic xmlns:xlink="http://www.w3.org/1999/xlink" xlink:href="zookeys-820-095-g001.jpg" position="float" orientation="portrait" xlink:type="simple" id="oo_260386.jpg"/></fig></tp:treatment-sec><tp:treatment-sec sec-type="etymology" id="SECID0EYHAE"><title>Etymology.</title><p>The specific name is an arbitrary combination of letters.</p></tp:treatment-sec><tp:treatment-sec sec-type="diagnosis" id="SECID0E4HAE"><title>Diagnosis.</title><p>Males of <italic><tp:taxon-name><tp:taxon-name-part taxon-name-part-type="genus" reg="Ablemma">Ablemma</tp:taxon-name-part><tp:taxon-name-part taxon-name-part-type="species" reg="andriana">andriana</tp:taxon-name-part></tp:taxon-name></italic> sp. n. can be distinguished from most <italic><tp:taxon-name><tp:taxon-name-part taxon-name-part-type="genus" reg="Ablemma">Ablemma</tp:taxon-name-part></tp:taxon-name></italic> species with the exception <italic><tp:taxon-name><tp:taxon-name-part taxon-name-part-type="genus" reg="Ablemma">A.</tp:taxon-name-part><tp:taxon-name-part taxon-name-part-type="species" reg="erna">erna</tp:taxon-name-part></tp:taxon-name></italic> Lehtinen, 1981, <italic><tp:taxon-name><tp:taxon-name-part taxon-name-part-type="genus" reg="Ablemma">A.</tp:taxon-name-part><tp:taxon-name-part taxon-name-part-type="species" reg="merotai">merotai</tp:taxon-name-part></tp:taxon-name></italic> Lehtinen, 1981 and <italic><tp:taxon-name><tp:taxon-name-part taxon-name-part-type="genus" reg="Ablemma">A.</tp:taxon-name-part><tp:taxon-name-part taxon-name-part-type="species" reg="malacca">malacca</tp:taxon-name-part></tp:taxon-name></italic> Lin and Li, 2017, by the form of the embolus (Figs <xref ref-type="fig" rid="F2">5–7</xref>) and the cheliceral boss (Fig. <xref ref-type="fig" rid="F15">47</xref>). From <italic><tp:taxon-name><tp:taxon-name-part taxon-name-part-type="genus" reg="Ablemma">A.</tp:taxon-name-part><tp:taxon-name-part taxon-name-part-type="species" reg="erna">erna</tp:taxon-name-part></tp:taxon-name></italic> and <italic><tp:taxon-name><tp:taxon-name-part taxon-name-part-type="genus" reg="Ablemma">A.</tp:taxon-name-part><tp:taxon-name-part taxon-name-part-type="species" reg="malacca">malacca</tp:taxon-name-part></tp:taxon-name></italic> it can be separated by the bifid apical end of the embolus (Figs <xref ref-type="fig" rid="F2">5–7</xref>); the embolus of the latter species is not split (see <xref ref-type="bibr" rid="B8">Lehtinen 1981</xref>, figs 171-172; Lin and Li et al. 2017, figs 8B, C). From <italic><tp:taxon-name><tp:taxon-name-part taxon-name-part-type="genus" reg="Ablemma">A.</tp:taxon-name-part><tp:taxon-name-part taxon-name-part-type="species" reg="merotai">merotai</tp:taxon-name-part></tp:taxon-name></italic> males are differentiated by their rounded cheliceral boss bearing a small tubercle (Fig. <xref ref-type="fig" rid="F15">47</xref>), meanwhile the chelicera basal boss is weakly developed in latter species (see <xref ref-type="bibr" rid="B8">Lehtinen 1981</xref>, fig. 163).</p></tp:treatment-sec><tp:treatment-sec sec-type="description" id="SECID0EPLAE"><title>Description.</title><p><bold><italic>Male (holotype)</italic>. Measurements</bold>: Total length: 1.03; carapace length: 0.44; carapace width: 0.40; abdomen length: 0.59; abdomen width: 0.44; clypeus height: 0.19. Length of legs: I 0.97 (0.33, 0.11, 0.24, 0.13, 0.16); II 0.95 (0.31, 0.11, 0.21, 0.16, 0.16); III 0.82 (0.26, 0.09, 0.18, 0.15, 0.15); IV 1.12 (0.36, 0.11, 0.28, 0.19, 0.18).</p><p><italic>Carapace</italic>: Brownish orange; pars cephalica smooth apically, slightly concave; apico-laterally with a fringe of 5 pits, each bearing setae, and two small tubercles at apical end; sides finely reticulated; pars thoracica finely reticulated, sloping gradually (Figs <xref ref-type="fig" rid="F1">1</xref>, <xref ref-type="fig" rid="F1">4</xref>); clypeus brownish orange; sloping forward; finely reticulated (Figs <xref ref-type="fig" rid="F1">3</xref>, <xref ref-type="fig" rid="F1">4</xref>). <italic>Sternum</italic>: Brownish orange; slightly wider than long; reticulated except along midline (Fig. <xref ref-type="fig" rid="F1">2</xref>). <italic>Chelicerae</italic>: Brownish orange; cheliceral basal boss curved, bearing one small tubercle; cheliceral apophysis large and triangular; transparent lamina thin (Fig. <xref ref-type="fig" rid="F15">47</xref>). <italic>Eyes</italic>: 6 in compact group (Fig. <xref ref-type="fig" rid="F1">1</xref>). <italic>Abdomen</italic>: Dorsal scutum brownish orange, smooth, covered with setae (Fig. <xref ref-type="fig" rid="F1">1</xref>). Laterally with 4 brownish orange stripe-like scuta, slightly separated (Fig. <xref ref-type="fig" rid="F1">4</xref>). Ventrally covered by 4 smooth scuta: pulmonary scutum brownish orange, with darker, oval book-lung covers; postgenital scutum small and straight, shorter than preanal scutum; preanal scutum large, rectangular; anal scutum conical, short and curved. <italic>Legs</italic>: Brownish orange; femora I–IV rugose ventrally; tibia I with small ventral tubercle; tarsus I swollen. <italic>Palp</italic>: Segments yellowish brown. Cymbium short, as long as patella; bulb yellowish white, pyriform (Figs <xref ref-type="fig" rid="F2">5</xref>, <xref ref-type="fig" rid="F2">6</xref>). Sperm duct thick, narrowing with sharp angle; embolus dark, sharp, slightly bifid apically with spine-like embolic apophysis; basal projection almost as long as embolus (Fig. <xref ref-type="fig" rid="F2">7</xref>).</p><fig id="F2" position="float" orientation="portrait"><label>Figures 5–7.</label><caption><p><italic><tp:taxon-name><tp:taxon-name-part taxon-name-part-type="genus" reg="Ablemma">Ablemma</tp:taxon-name-part><tp:taxon-name-part taxon-name-part-type="species" reg="andriana">andriana</tp:taxon-name-part></tp:taxon-name></italic> sp. n., male. <bold>5</bold> Palp, prolateral view. <bold>6</bold> Palp, retrolateral view. <bold>7</bold> Schematic illustration of palpal bulb retrolateral view. Scale bar: 0.1 mm.</p></caption><graphic xmlns:xlink="http://www.w3.org/1999/xlink" xlink:href="zookeys-820-095-g002.jpg" position="float" orientation="portrait" xlink:type="simple" id="oo_260387.jpg"/></fig><p><bold><italic>Female</italic>.</bold> Unknown.</p></tp:treatment-sec><tp:treatment-sec sec-type="natural history" id="SECID0E6OAE"><title>Natural history.</title><p>Most specimens were collected in secondary lowland rainforest; one specimen was collected in a rubber plantation.</p></tp:treatment-sec><tp:treatment-sec sec-type="distribution" id="SECID0EEPAE"><title>Distribution.</title><p>Known only from the type locality, Harapan, Sumatra.</p></tp:treatment-sec><tp:treatment-sec><!--Section generated to contain objects referenced in tp:taxon-treatment.--><fig id="F15" position="float" orientation="portrait"><label>Figures 47–50.</label><caption><p>Male chelicerae, anterior views. <bold>47</bold><italic><tp:taxon-name><tp:taxon-name-part taxon-name-part-type="genus" reg="Ablemma">Ablemma</tp:taxon-name-part><tp:taxon-name-part taxon-name-part-type="species" reg="andriana">andriana</tp:taxon-name-part></tp:taxon-name></italic> sp. n., <italic><tp:taxon-name><tp:taxon-name-part taxon-name-part-type="genus" reg="Ablemma">A.</tp:taxon-name-part><tp:taxon-name-part taxon-name-part-type="species" reg="contrita">contrita</tp:taxon-name-part></tp:taxon-name></italic> sp. n., <italic><tp:taxon-name><tp:taxon-name-part taxon-name-part-type="genus" reg="Ablemma">A.</tp:taxon-name-part><tp:taxon-name-part taxon-name-part-type="species" reg="kelinci">kelinci</tp:taxon-name-part></tp:taxon-name></italic> sp. n., and <italic><tp:taxon-name><tp:taxon-name-part taxon-name-part-type="genus" reg="Brignoliella">Brignoliella</tp:taxon-name-part><tp:taxon-name-part taxon-name-part-type="species" reg="patmae">patmae</tp:taxon-name-part></tp:taxon-name></italic> sp. n. <bold>48</bold><italic><tp:taxon-name><tp:taxon-name-part taxon-name-part-type="genus" reg="Ablemma">A.</tp:taxon-name-part><tp:taxon-name-part taxon-name-part-type="species" reg="contrita">contrita</tp:taxon-name-part></tp:taxon-name></italic> sp. n. <bold>49</bold><italic><tp:taxon-name><tp:taxon-name-part taxon-name-part-type="genus" reg="Ablemma">A.</tp:taxon-name-part><tp:taxon-name-part taxon-name-part-type="species" reg="kelinci">kelinci</tp:taxon-name-part></tp:taxon-name></italic> sp. n. <bold>50</bold><italic><tp:taxon-name><tp:taxon-name-part taxon-name-part-type="genus" reg="Brignoliella">Brignoliella</tp:taxon-name-part><tp:taxon-name-part taxon-name-part-type="species" reg="patmae">patmae</tp:taxon-name-part></tp:taxon-name></italic> sp. n.</p></caption><graphic xmlns:xlink="http://www.w3.org/1999/xlink" xlink:href="zookeys-820-095-g015.jpg" position="float" orientation="portrait" xlink:type="simple" id="oo_260402.jpg"/></fig></tp:treatment-sec><ref-list><ref id="B8"><mixed-citation xmlns:xlink="http://www.w3.org/1999/xlink" xlink:type="simple"><person-group><name name-style="western"><surname>Lehtinen</surname><given-names>PT</given-names></name></person-group> (<year>1981</year>) <article-title>Spiders of the Oriental-Australian region. III. <tp:taxon-name><tp:taxon-name-part taxon-name-part-type="family">Tetrablemmidae</tp:taxon-name-part></tp:taxon-name>, with a world revision.</article-title><source>Acta Zoologica Fennica</source><volume>162</volume>: <fpage>1</fpage>–<lpage>151</lpage>.</mixed-citation></ref></ref-list></tp:taxon-treatment>
