# Supplementary material for: Description of four new species of armoured spiders (Araneae, Tetrablemmidae) from Sumatra, Indonesia
Source: Zookeys. 2019 Jan 29;(820):95–118. doi: 10.3897/zookeys.820.29363 (PMC6363721; doi:10.3897/zookeys.820.29363)
Supplement: XML Treatment for Ablemma contrita [file zookeys.820.29363-treatment3.xml]

<!DOCTYPE tp:taxon-treatment
  PUBLIC "-//TaxonX//DTD Taxonomic Treatment Publishing DTD v0 20100105//EN" "tax-treatment-NSO.dtd">
<tp:taxon-treatment xmlns:tp="http://www.plazi.org/taxpub"><tp:treatment-meta><kwd-group><label>Taxon classification</label><kwd><named-content xmlns:xlink="http://www.w3.org/1999/xlink" content-type="kingdom">Animalia</named-content></kwd><kwd><named-content xmlns:xlink="http://www.w3.org/1999/xlink" content-type="order">Araneae</named-content></kwd><kwd><named-content xmlns:xlink="http://www.w3.org/1999/xlink" content-type="family">Tetrablemmidae</named-content></kwd></kwd-group><mixed-citation publication-type="journal"><person-group><name><surname>Fardiansah</surname><given-names>Riko</given-names></name><name><surname>Dupérré</surname><given-names>Nadine</given-names></name><name><surname>Widyastuti</surname><given-names>Rahayu</given-names></name><name><surname>Potapov</surname><given-names>Anton</given-names></name><name><surname>Stefan Scheu</surname><given-names/></name><name><surname>Harms</surname><given-names>Danilo</given-names></name></person-group><article-title>Description of four new species of armoured spiders (<tp:taxon-name><tp:taxon-name-part taxon-name-part-type="order">Araneae</tp:taxon-name-part></tp:taxon-name>, <tp:taxon-name><tp:taxon-name-part taxon-name-part-type="family">Tetrablemmidae</tp:taxon-name-part></tp:taxon-name>) from Sumatra, Indonesia</article-title><source>Zookeys</source><day>29</day><month>1</month><year>2019</year><volume>2019</volume><issue>820</issue><fpage>95</fpage><lpage>118</lpage><pub-id pub-id-type="doi">10.3897/zookeys.820.29363</pub-id></mixed-citation></tp:treatment-meta><tp:nomenclature><tp:taxon-name>
              <tp:taxon-name-part taxon-name-part-type="genus" reg="Ablemma">Ablemma</tp:taxon-name-part>
              <tp:taxon-name-part taxon-name-part-type="species" reg="contrita">contrita</tp:taxon-name-part>
              <object-id xmlns:xlink="http://www.w3.org/1999/xlink" content-type="zoobank" xlink:type="simple">http://zoobank.org/6AE341BC-2AAE-4F6C-A06E-B7BCEBAB9CCF</object-id>
            </tp:taxon-name><tp:taxon-authority>Fardiansah &amp; Dupérré</tp:taxon-authority><tp:taxon-status xmlns:xlink="http://www.w3.org/1999/xlink" xlink:type="simple">sp. n.</tp:taxon-status><xref ref-type="fig" rid="F3">Figs 8–11</xref><xref ref-type="fig" rid="F4">, 12–14</xref><xref ref-type="fig" rid="F5">, 15–18</xref><xref ref-type="fig" rid="F6">, 19–20</xref><xref ref-type="fig" rid="F15">, 48</xref></tp:nomenclature><tp:treatment-sec sec-type="type material" id="SECID0EGRAE"><title>Type material.</title><p><bold>Holotype</bold> ♂: Indonesia, Sumatra, Harapan, <named-content xmlns:xlink="http://www.w3.org/1999/xlink" content-type="dwc:verbatimCoordinates" xlink:type="simple"><named-content content-type="geo-json" specific-use="{&#34;type&#34;:&#34;Point&#34;,&#34;coordinates&#34;:[103.294222,-1.825528]}" id="NCID0ERRAE" xlink:type="simple">01°49'31.9"S, 103°17'39.2"E</named-content></named-content>, jungle rubber, October 2012, M. Jochum, A. Barnes (<abbrev xmlns:xlink="http://www.w3.org/1999/xlink" content-type="institution" xlink:title="Indonesian Institute of Sciences Cibinong, Indonesia" id="ABBRID0EWRAE" xlink:type="simple">LIPI</abbrev>). <bold>Paratypes</bold> 1♂ and 1♀, same data as holotype (<named-content xmlns:xlink="http://www.w3.org/1999/xlink" content-type="dwc:institutional_code" xlink:type="simple">ZMH</named-content>–A0001219).</p></tp:treatment-sec><tp:treatment-sec sec-type="etymology" id="SECID0ECSAE"><title>Etymology.</title><p>The specific name is a noun in apposition taken from Latin, meaning <italic>broken</italic>, in reference to the tip of the embolus.</p></tp:treatment-sec><tp:treatment-sec sec-type="diagnosis" id="SECID0EKSAE"><title>Diagnosis.</title><p>Males can be distinguished from all congeners with the exception of similar species (<italic><tp:taxon-name><tp:taxon-name-part taxon-name-part-type="genus" reg="Ablemma">A.</tp:taxon-name-part><tp:taxon-name-part taxon-name-part-type="species" reg="unicornis">unicornis</tp:taxon-name-part></tp:taxon-name></italic> Burger, 2008, <italic><tp:taxon-name><tp:taxon-name-part taxon-name-part-type="genus" reg="Ablemma">A.</tp:taxon-name-part><tp:taxon-name-part taxon-name-part-type="species" reg="erna">erna</tp:taxon-name-part></tp:taxon-name></italic>, <italic><tp:taxon-name><tp:taxon-name-part taxon-name-part-type="genus" reg="Ablemma">A.</tp:taxon-name-part><tp:taxon-name-part taxon-name-part-type="species" reg="kaindi">kaindi</tp:taxon-name-part></tp:taxon-name></italic> Lehtinen, 1981, and <italic><tp:taxon-name><tp:taxon-name-part taxon-name-part-type="genus" reg="Ablemma">A.</tp:taxon-name-part><tp:taxon-name-part taxon-name-part-type="species" reg="malacca">malacca</tp:taxon-name-part></tp:taxon-name></italic> by the blunt apical end of the male embolus (Figs <xref ref-type="fig" rid="F4">12</xref>, <xref ref-type="fig" rid="F4">13</xref>). Furthermore, <italic><tp:taxon-name><tp:taxon-name-part taxon-name-part-type="genus" reg="Ablemma">A.</tp:taxon-name-part><tp:taxon-name-part taxon-name-part-type="species" reg="contrita">contrita</tp:taxon-name-part></tp:taxon-name></italic> sp. n. differ from <italic><tp:taxon-name><tp:taxon-name-part taxon-name-part-type="genus" reg="Ablemma">A.</tp:taxon-name-part><tp:taxon-name-part taxon-name-part-type="species" reg="unicornis">unicornis</tp:taxon-name-part></tp:taxon-name></italic> by the lack of an anterior tooth on the carapace behind the eye group (Figs <xref ref-type="fig" rid="F3">8</xref>, <xref ref-type="fig" rid="F3">11</xref>) vs. present in <italic><tp:taxon-name><tp:taxon-name-part taxon-name-part-type="genus" reg="Ablemma">A.</tp:taxon-name-part><tp:taxon-name-part taxon-name-part-type="species" reg="unicornis">unicornis</tp:taxon-name-part></tp:taxon-name></italic> (see <xref ref-type="bibr" rid="B2">Burger 2008</xref>, 254, figs 1, 2); from <italic><tp:taxon-name><tp:taxon-name-part taxon-name-part-type="genus" reg="Ablemma">A.</tp:taxon-name-part><tp:taxon-name-part taxon-name-part-type="species" reg="erna">erna</tp:taxon-name-part></tp:taxon-name></italic> and <italic><tp:taxon-name><tp:taxon-name-part taxon-name-part-type="genus" reg="Ablemma">A.</tp:taxon-name-part><tp:taxon-name-part taxon-name-part-type="species" reg="kaindi">kaindi</tp:taxon-name-part></tp:taxon-name></italic> (see <xref ref-type="bibr" rid="B8">Lehtinen 1981</xref>, 128-129, figs 166, 171) by its shorter and flatter embolus, and the more elongated palpal bulb (Figs <xref ref-type="fig" rid="F4">12</xref>, <xref ref-type="fig" rid="F4">13</xref>); from <italic><tp:taxon-name><tp:taxon-name-part taxon-name-part-type="genus" reg="Ablemma">A.</tp:taxon-name-part><tp:taxon-name-part taxon-name-part-type="species" reg="malacca">malacca</tp:taxon-name-part></tp:taxon-name></italic> by the concave and swollen pars cephalica (Fig. <xref ref-type="fig" rid="F3">11</xref>), straight and not swollen in the latter (see <xref ref-type="bibr" rid="B10">Lin et al. 2017</xref>, fig. 7). Females are distinguished from similar species as follows: from <italic><tp:taxon-name><tp:taxon-name-part taxon-name-part-type="genus" reg="Ablemma">A.</tp:taxon-name-part><tp:taxon-name-part taxon-name-part-type="species" reg="unicornis">unicornis</tp:taxon-name-part></tp:taxon-name></italic> by the absence of the posterior pit on the sternum in females (Fig. <xref ref-type="fig" rid="F5">16</xref>); from <italic><tp:taxon-name><tp:taxon-name-part taxon-name-part-type="genus" reg="Ablemma">A.</tp:taxon-name-part><tp:taxon-name-part taxon-name-part-type="species" reg="kaindi">kaindi</tp:taxon-name-part></tp:taxon-name></italic> by their longer inner genitalic plate; from <italic><tp:taxon-name><tp:taxon-name-part taxon-name-part-type="genus" reg="Ablemma">A.</tp:taxon-name-part><tp:taxon-name-part taxon-name-part-type="species" reg="erna">erna</tp:taxon-name-part></tp:taxon-name></italic> by their wider, not expanded apically inner gentitalic plate; from <italic><tp:taxon-name><tp:taxon-name-part taxon-name-part-type="genus" reg="Ablemma">A.</tp:taxon-name-part><tp:taxon-name-part taxon-name-part-type="species" reg="malacca">malacca</tp:taxon-name-part></tp:taxon-name></italic> by the shorter and thicker inner gentitalic plate (Fig. <xref ref-type="fig" rid="F6">20</xref>).</p><fig id="F3" position="float" orientation="portrait"><label>Figures 8–11.</label><caption><p><italic><tp:taxon-name><tp:taxon-name-part taxon-name-part-type="genus" reg="Ablemma">Ablemma</tp:taxon-name-part><tp:taxon-name-part taxon-name-part-type="species" reg="contrita">contrita</tp:taxon-name-part></tp:taxon-name></italic> sp. n., male. <bold>8</bold> Habitus, dorsal view. <bold>9</bold> Habitus, ventral view. <bold>10</bold> Carapace, frontal view. <bold>11</bold> Habitus, lateral view. Scale bar: 1.0 mm.</p></caption><graphic xmlns:xlink="http://www.w3.org/1999/xlink" xlink:href="zookeys-820-095-g003.jpg" position="float" orientation="portrait" xlink:type="simple" id="oo_260389.jpg"/></fig></tp:treatment-sec><tp:treatment-sec sec-type="description" id="SECID0E1ZAE"><title>Description.</title><p><bold><italic>Male (holotype)</italic>.</bold> Measurements: Total length: 0.91; carapace length: 0.41; carapace width: 0.35; abdomen length: 0.50; abdomen width: 0.40; clypeus height: 0.16. Length of legs: I 0.88 (0.28, 0.11, 0.22, 0.12, 0.15); II 0.75 (0.24, 0.10, 0.16, 0.12, 0.13); III 0.74 (0.22, 0.10, 0.16, 0.13, 0.13); IV 0.92 (0.28, 0.12, 0.22, 0.16, 0.15).</p><p><italic>Carapace</italic>: Brownish orange, pars cephalica finely reticulated, concave and then strongly convex with one small tubercle at apical end; sides finely reticulated; pars thoracica reticulated, sloping gradually (Figs <xref ref-type="fig" rid="F3">8</xref>, <xref ref-type="fig" rid="F3">11</xref>); clypeus brownish orange; sloping forward; finely reticulated (Figs <xref ref-type="fig" rid="F3">10</xref>, <xref ref-type="fig" rid="F3">11</xref>). <italic>Sternum</italic>: Brownish orange; slightly wider than long; reticulated except along midline (Fig. <xref ref-type="fig" rid="F3">9</xref>). <italic>Chelicerae</italic>: Brown; cheliceral basal boss straight, thick; cheliceral apophysis small, triangular; lamina thin, transparent (Fig. <xref ref-type="fig" rid="F15">48</xref>). <italic>Eyes</italic>: 6 in compact group (Fig. <xref ref-type="fig" rid="F3">8</xref>). <italic>Abdomen</italic>: Dorsal scutum yellowish orange, smooth, covered with setae (Fig. <xref ref-type="fig" rid="F3">8</xref>). Laterally covered by 4 brownish orange stripe-like scuta, slightly separated (Fig. <xref ref-type="fig" rid="F3">11</xref>). Ventrally covered by 4 smooth scuta; plumonary scutum brown, with oval book-lung covers; postgenital scutum small and straight, shorter than preanal scutum; preanal scutum large, rectangular; anal scutum triangular conical, short and curved. <italic>Legs</italic>: Yellowish brown, femora I–IV rugose ventrally; tarsi I swollen. <italic>Palp</italic>: Segments yellowish white; bulb pyriform (Figs <xref ref-type="fig" rid="F4">12</xref>, <xref ref-type="fig" rid="F4">13</xref>). Sperm duct thick, narrowing gradually; embolus dark brown, apically semi-transparent and truncated; basal projection somewhat triangular (Fig. <xref ref-type="fig" rid="F4">14</xref>).</p><fig id="F4" position="float" orientation="portrait"><label>Figures 12–14.</label><caption><p><italic><tp:taxon-name><tp:taxon-name-part taxon-name-part-type="genus" reg="Ablemma">Ablemma</tp:taxon-name-part><tp:taxon-name-part taxon-name-part-type="species" reg="contrita">contrita</tp:taxon-name-part></tp:taxon-name></italic> sp. n., male. <bold>12</bold> Palp, prolateral view. <bold>13</bold> Palp, retrolateral view. <bold>14</bold> Schematic illustration of palpal bulb, retrolateral view. Scale bar: 0.1 mm.</p></caption><graphic xmlns:xlink="http://www.w3.org/1999/xlink" xlink:href="zookeys-820-095-g004.jpg" position="float" orientation="portrait" xlink:type="simple" id="oo_260390.jpg"/></fig><p><bold><italic>Female (paratype)</italic>.</bold> Measurements: Total length: 0.88; carapace length: 0.42; carapace width: 0.33; abdomen length: 0.46; abdomen width: 0.38; clypeus height: 0.9. Length of legs: I missing; II 0.73 (0.22, 0.11, 0.16, 0.12, 0.12); III 0.66 (0.22, 0.09, 0.15, 0.09, 0.11); IV missing.</p><p>Coloration: Same as in male. <italic>Carapace</italic>: Pars cephalica smooth dorsally, slightly elevated in lateral view, reticulated laterally; pars thoracica reticulated, sloping gradually (Figs <xref ref-type="fig" rid="F5">15</xref>, <xref ref-type="fig" rid="F5">18</xref>); clypeus smooth, slightly convex (Figs <xref ref-type="fig" rid="F5">17</xref>, <xref ref-type="fig" rid="F5">18</xref>). <italic>Chelicerae</italic>: Brownish orange, not modified. <italic>Eyes</italic>: 6 in compact group, not protruding (Figs <xref ref-type="fig" rid="F5">15</xref>, <xref ref-type="fig" rid="F5">17</xref>). <italic>Legs</italic>: Coloration as in male; most legs missing. <italic>Abdomen</italic>: Dorsal and lateral scuta as in male (Figs <xref ref-type="fig" rid="F5">15</xref>, <xref ref-type="fig" rid="F5">18</xref>). Ventrally with 4 smooth scuta; pulmonary scutum with oval book-lung covers; postgenital scutum small and straight, shorter than preanal scutum; preanal scutum large, rectangular, with 2 posterolateral corners and small posteromedial corner; anal scutum triangular conical, short and curved (Fig. <xref ref-type="fig" rid="F6">19</xref>). <italic>Genitalia</italic>: Inner plate short and thick, distal end slightly rounded and wide; lateral horns and ducts not observed; seminal receptacle not observed (Fig. <xref ref-type="fig" rid="F6">20</xref>).</p></tp:treatment-sec><tp:treatment-sec sec-type="natural history" id="SECID0EA6AE"><title>Natural history.</title><p>Specimens were only collected in lowland rainforest with rubber trees.</p></tp:treatment-sec><tp:treatment-sec sec-type="distribution" id="SECID0EF6AE"><title>Distribution.</title><p>Known only from the type locality, Harapan, Sumatra.</p><fig id="F5" position="float" orientation="portrait"><label>Figures 15–18.</label><caption><p><italic><tp:taxon-name><tp:taxon-name-part taxon-name-part-type="genus" reg="Ablemma">Ablemma</tp:taxon-name-part><tp:taxon-name-part taxon-name-part-type="species" reg="contrita">contrita</tp:taxon-name-part></tp:taxon-name></italic> sp. n., female. <bold>15</bold> Habitus, dorsal view. <bold>16</bold> Habitus, ventral view. <bold>17</bold> Carapace, frontal view. <bold>18</bold> Habitus, lateral view. Scale bar: 1.0 mm.</p></caption><graphic xmlns:xlink="http://www.w3.org/1999/xlink" xlink:href="zookeys-820-095-g005.jpg" position="float" orientation="portrait" xlink:type="simple" id="oo_260391.jpg"/></fig></tp:treatment-sec><tp:treatment-sec><!--Section generated to contain objects referenced in tp:taxon-treatment.--><fig id="F6" position="float" orientation="portrait"><label>Figures 19, 20.</label><caption><p><italic><tp:taxon-name><tp:taxon-name-part taxon-name-part-type="genus" reg="Ablemma">Ablemma</tp:taxon-name-part><tp:taxon-name-part taxon-name-part-type="species" reg="contrita">contrita</tp:taxon-name-part></tp:taxon-name></italic> sp. n., female. <bold>19</bold> Abdomen, ventral view. <bold>20</bold> Schematic illustration of genitalia, dorsal view. Scale bar: 0.1 mm.</p></caption><graphic xmlns:xlink="http://www.w3.org/1999/xlink" xlink:href="zookeys-820-095-g006.jpg" position="float" orientation="portrait" xlink:type="simple" id="oo_260393.jpg"/></fig><fig id="F15" position="float" orientation="portrait"><label>Figures 47–50.</label><caption><p>Male chelicerae, anterior views. <bold>47</bold><italic><tp:taxon-name><tp:taxon-name-part taxon-name-part-type="genus" reg="Ablemma">Ablemma</tp:taxon-name-part><tp:taxon-name-part taxon-name-part-type="species" reg="andriana">andriana</tp:taxon-name-part></tp:taxon-name></italic> sp. n., <italic><tp:taxon-name><tp:taxon-name-part taxon-name-part-type="genus" reg="Ablemma">A.</tp:taxon-name-part><tp:taxon-name-part taxon-name-part-type="species" reg="contrita">contrita</tp:taxon-name-part></tp:taxon-name></italic> sp. n., <italic><tp:taxon-name><tp:taxon-name-part taxon-name-part-type="genus" reg="Ablemma">A.</tp:taxon-name-part><tp:taxon-name-part taxon-name-part-type="species" reg="kelinci">kelinci</tp:taxon-name-part></tp:taxon-name></italic> sp. n., and <italic><tp:taxon-name><tp:taxon-name-part taxon-name-part-type="genus" reg="Brignoliella">Brignoliella</tp:taxon-name-part><tp:taxon-name-part taxon-name-part-type="species" reg="patmae">patmae</tp:taxon-name-part></tp:taxon-name></italic> sp. n. <bold>48</bold><italic><tp:taxon-name><tp:taxon-name-part taxon-name-part-type="genus" reg="Ablemma">A.</tp:taxon-name-part><tp:taxon-name-part taxon-name-part-type="species" reg="contrita">contrita</tp:taxon-name-part></tp:taxon-name></italic> sp. n. <bold>49</bold><italic><tp:taxon-name><tp:taxon-name-part taxon-name-part-type="genus" reg="Ablemma">A.</tp:taxon-name-part><tp:taxon-name-part taxon-name-part-type="species" reg="kelinci">kelinci</tp:taxon-name-part></tp:taxon-name></italic> sp. n. <bold>50</bold><italic><tp:taxon-name><tp:taxon-name-part taxon-name-part-type="genus" reg="Brignoliella">Brignoliella</tp:taxon-name-part><tp:taxon-name-part taxon-name-part-type="species" reg="patmae">patmae</tp:taxon-name-part></tp:taxon-name></italic> sp. n.</p></caption><graphic xmlns:xlink="http://www.w3.org/1999/xlink" xlink:href="zookeys-820-095-g015.jpg" position="float" orientation="portrait" xlink:type="simple" id="oo_260402.jpg"/></fig></tp:treatment-sec><ref-list><ref id="B2"><mixed-citation xmlns:xlink="http://www.w3.org/1999/xlink" xlink:type="simple"><person-group><name name-style="western"><surname>Burger</surname><given-names>M</given-names></name></person-group> (<year>2008</year>) <article-title>Two new species of armoured spiders from Malaysia and Australia (<tp:taxon-name><tp:taxon-name-part taxon-name-part-type="class">Arachnida</tp:taxon-name-part></tp:taxon-name>: <tp:taxon-name><tp:taxon-name-part taxon-name-part-type="order">Araneae</tp:taxon-name-part></tp:taxon-name>: <tp:taxon-name><tp:taxon-name-part taxon-name-part-type="family">Tetrablemmidae</tp:taxon-name-part></tp:taxon-name>).</article-title><source>Bulletin of the British Arachnological Society</source><volume>14</volume>: <fpage>253</fpage>–<lpage>261</lpage>. <ext-link xlink:type="simple" ext-link-type="doi" xlink:href="10.13156/arac.2011.14.6.253">https://doi.org/10.13156/arac.2011.14.6.253</ext-link></mixed-citation></ref><ref id="B8"><mixed-citation xmlns:xlink="http://www.w3.org/1999/xlink" xlink:type="simple"><person-group><name name-style="western"><surname>Lehtinen</surname><given-names>PT</given-names></name></person-group> (<year>1981</year>) <article-title>Spiders of the Oriental-Australian region. III. <tp:taxon-name><tp:taxon-name-part taxon-name-part-type="family">Tetrablemmidae</tp:taxon-name-part></tp:taxon-name>, with a world revision.</article-title><source>Acta Zoologica Fennica</source><volume>162</volume>: <fpage>1</fpage>–<lpage>151</lpage>.</mixed-citation></ref><ref id="B10"><mixed-citation xmlns:xlink="http://www.w3.org/1999/xlink" xlink:type="simple"><person-group><name name-style="western"><surname>Lin</surname><given-names>Y</given-names></name><name name-style="western"><surname>Koh</surname><given-names>JKH</given-names></name><name name-style="western"><surname>Koponen</surname><given-names>S</given-names></name><name name-style="western"><surname>Li</surname><given-names>S</given-names></name></person-group> (<year>2017</year>) <article-title>Taxonomic notes on the armored spiders of the families <tp:taxon-name><tp:taxon-name-part taxon-name-part-type="family">Pacullidae</tp:taxon-name-part></tp:taxon-name> and <tp:taxon-name><tp:taxon-name-part taxon-name-part-type="family">Tetrablemmidae</tp:taxon-name-part></tp:taxon-name> (<tp:taxon-name><tp:taxon-name-part taxon-name-part-type="class">Arachnida</tp:taxon-name-part></tp:taxon-name>, <tp:taxon-name><tp:taxon-name-part taxon-name-part-type="order">Araneae</tp:taxon-name-part></tp:taxon-name>) from Singapore.</article-title><source>ZooKeys</source><volume>661</volume>: <fpage>15</fpage>–<lpage>60</lpage>. <ext-link xlink:type="simple" ext-link-type="doi" xlink:href="10.3897/zookeys.661.10677">https://doi.org/10.3897/zookeys.661.10677</ext-link></mixed-citation></ref></ref-list></tp:taxon-treatment>
