# Supplementary material for: Description of four new species of armoured spiders (Araneae, Tetrablemmidae) from Sumatra, Indonesia
Source: Zookeys. 2019 Jan 29;(820):95–118. doi: 10.3897/zookeys.820.29363 (PMC6363721; doi:10.3897/zookeys.820.29363)
Supplement: XML Treatment for Ablemma kelinci [file zookeys.820.29363-treatment4.xml]

<!DOCTYPE tp:taxon-treatment
  PUBLIC "-//TaxonX//DTD Taxonomic Treatment Publishing DTD v0 20100105//EN" "tax-treatment-NSO.dtd">
<tp:taxon-treatment xmlns:tp="http://www.plazi.org/taxpub"><tp:treatment-meta><kwd-group><label>Taxon classification</label><kwd><named-content xmlns:xlink="http://www.w3.org/1999/xlink" content-type="kingdom">Animalia</named-content></kwd><kwd><named-content xmlns:xlink="http://www.w3.org/1999/xlink" content-type="order">Araneae</named-content></kwd><kwd><named-content xmlns:xlink="http://www.w3.org/1999/xlink" content-type="family">Tetrablemmidae</named-content></kwd></kwd-group><mixed-citation publication-type="journal"><person-group><name><surname>Fardiansah</surname><given-names>Riko</given-names></name><name><surname>Dupérré</surname><given-names>Nadine</given-names></name><name><surname>Widyastuti</surname><given-names>Rahayu</given-names></name><name><surname>Potapov</surname><given-names>Anton</given-names></name><name><surname>Stefan Scheu</surname><given-names/></name><name><surname>Harms</surname><given-names>Danilo</given-names></name></person-group><article-title>Description of four new species of armoured spiders (<tp:taxon-name><tp:taxon-name-part taxon-name-part-type="order">Araneae</tp:taxon-name-part></tp:taxon-name>, <tp:taxon-name><tp:taxon-name-part taxon-name-part-type="family">Tetrablemmidae</tp:taxon-name-part></tp:taxon-name>) from Sumatra, Indonesia</article-title><source>Zookeys</source><day>29</day><month>1</month><year>2019</year><volume>2019</volume><issue>820</issue><fpage>95</fpage><lpage>118</lpage><pub-id pub-id-type="doi">10.3897/zookeys.820.29363</pub-id></mixed-citation></tp:treatment-meta><tp:nomenclature><tp:taxon-name>
              <tp:taxon-name-part taxon-name-part-type="genus" reg="Ablemma">Ablemma</tp:taxon-name-part>
              <tp:taxon-name-part taxon-name-part-type="species" reg="kelinci">kelinci</tp:taxon-name-part>
              <object-id xmlns:xlink="http://www.w3.org/1999/xlink" content-type="zoobank" xlink:type="simple">http://zoobank.org/E115D44A-5527-4BA2-8B94-A931958F8D64</object-id>
            </tp:taxon-name><tp:taxon-authority>Fardiansah &amp; Dupérré</tp:taxon-authority><tp:taxon-status xmlns:xlink="http://www.w3.org/1999/xlink" xlink:type="simple">sp. n.</tp:taxon-status><xref ref-type="fig" rid="F7">Figs 21–24</xref><xref ref-type="fig" rid="F8">, 25–27</xref><xref ref-type="fig" rid="F15">, 49</xref></tp:nomenclature><tp:treatment-sec sec-type="type material" id="SECID0EACAG"><title>Type material.</title><p><bold>Holotype</bold> ♂: Indonesia, Sumatra, Bukit Duabelas, <named-content xmlns:xlink="http://www.w3.org/1999/xlink" content-type="dwc:verbatimCoordinates" xlink:type="simple"><named-content content-type="geo-json" specific-use="{&#34;type&#34;:&#34;Point&#34;,&#34;coordinates&#34;:[102.750575,-1.981972]}" id="NCID0ELCAG" xlink:type="simple">01°58'55.1"S, 102°45'02.07"E</named-content></named-content>, secondary lowland rainforest, October 2012, M. Jochum, A. Barnes (<abbrev xmlns:xlink="http://www.w3.org/1999/xlink" content-type="institution" xlink:title="Indonesian Institute of Sciences Cibinong, Indonesia" id="ABBRID0EQCAG" xlink:type="simple">LIPI</abbrev>). <bold>Paratype</bold>: 1♂, Indonesia, Sumatra, Bukit Duabelas; <named-content xmlns:xlink="http://www.w3.org/1999/xlink" content-type="dwc:verbatimCoordinates" xlink:type="simple"><named-content content-type="geo-json" specific-use="{&#34;type&#34;:&#34;Point&#34;,&#34;coordinates&#34;:[102.752225,-1.995056]}" id="NCID0E1CAG" xlink:type="simple">01°59'42.2”S, 102°45'08.01”E</named-content></named-content>, secondary lowland rainforest, October 2012, M. Jochum, A. Barnes (<named-content xmlns:xlink="http://www.w3.org/1999/xlink" content-type="dwc:institutional_code" xlink:type="simple">ZMH</named-content>–A0001340).</p></tp:treatment-sec><tp:treatment-sec sec-type="etymology" id="SECID0EEDAG"><title>Etymology.</title><p>The specific name is a noun in apposition taken from Indonesian official language «<italic>bahasa</italic>», meaning rabbit, in reference to the eye projection that resembles rabbit ears.</p></tp:treatment-sec><tp:treatment-sec sec-type="diagnosis" id="SECID0EMDAG"><title>Diagnosis.</title><p>Males of <italic><tp:taxon-name><tp:taxon-name-part taxon-name-part-type="genus" reg="Ablemma">Ablemma</tp:taxon-name-part><tp:taxon-name-part taxon-name-part-type="species" reg="kelinci">kelinci</tp:taxon-name-part></tp:taxon-name></italic> sp. n. can be distinguished from most species by the presence of only four eyes (Fig. <xref ref-type="fig" rid="F7">21</xref>), from other four eyed <italic><tp:taxon-name><tp:taxon-name-part taxon-name-part-type="genus" reg="Ablemma">Ablemma</tp:taxon-name-part></tp:taxon-name></italic>; <italic><tp:taxon-name><tp:taxon-name-part taxon-name-part-type="genus" reg="Ablemma">A.</tp:taxon-name-part><tp:taxon-name-part taxon-name-part-type="species" reg="sternofoveata">sternofoveata</tp:taxon-name-part></tp:taxon-name></italic> by the <abbrev xmlns:xlink="http://www.w3.org/1999/xlink" xlink:title="posterior median eyes" id="ABBRID0ETEAG" xlink:type="simple">PME</abbrev> much closer (see Lethinen 1981, fig. 131); from <italic><tp:taxon-name><tp:taxon-name-part taxon-name-part-type="genus" reg="Ablemma">A.</tp:taxon-name-part><tp:taxon-name-part taxon-name-part-type="species" reg="berryi">berryi</tp:taxon-name-part></tp:taxon-name></italic> Shear, 1978 and <italic><tp:taxon-name><tp:taxon-name-part taxon-name-part-type="genus" reg="Ablemma">A.</tp:taxon-name-part><tp:taxon-name-part taxon-name-part-type="species" reg="shimojamai">shimojamai</tp:taxon-name-part></tp:taxon-name></italic> by the absence of large apical dorsal carapace tubercle (see <xref ref-type="bibr" rid="B14">Shear 1978</xref>, figs 81, 89). Furthermore, males are differentiated from all species by the unique triangular projection above the eyes (Figs <xref ref-type="fig" rid="F7">23</xref>, <xref ref-type="fig" rid="F7">24</xref>, arrow).</p><fig id="F6" position="float" orientation="portrait"><label>Figures 19, 20.</label><caption><p><italic><tp:taxon-name><tp:taxon-name-part taxon-name-part-type="genus" reg="Ablemma">Ablemma</tp:taxon-name-part><tp:taxon-name-part taxon-name-part-type="species" reg="contrita">contrita</tp:taxon-name-part></tp:taxon-name></italic> sp. n., female. <bold>19</bold> Abdomen, ventral view. <bold>20</bold> Schematic illustration of genitalia, dorsal view. Scale bar: 0.1 mm.</p></caption><graphic xmlns:xlink="http://www.w3.org/1999/xlink" xlink:href="zookeys-820-095-g006.jpg" position="float" orientation="portrait" xlink:type="simple" id="oo_260393.jpg"/></fig></tp:treatment-sec><tp:treatment-sec sec-type="description" id="SECID0EVGAG"><title>Description.</title><p><bold><italic>Male (holotype)</italic>.</bold> Measurements: Total length: 1.06; carapace length: 0.47; carapace width: 0.42; abdomen length: 0.59; abdomen width:0.51; clypeus height: 0.22. Length of legs: I 1.14 (0.38, 0.12, 0.29, 0.15, 0.20); II 1.02 (0.30, 0.13, 0.25, 0.16, 0.18); III 0.89 (0.27, 0.12, 0.18, 0.16, 0.16); IV 1.21 (0.39, 0.13, 0.30, 0.20, 0.19).</p><p><italic>Carapace</italic>: brownish yellow; pars cepalica reticulated, slightly concave apically; apico-laterally with a fringe of 5 pits, each bearing setae, and 3 small tubercles at apical end; pars thoracica finely reticulated, steeply sloping (Figs <xref ref-type="fig" rid="F7">21</xref>, <xref ref-type="fig" rid="F7">24</xref>); clypeus brownish yellow; sloping forward; finely reticulated (Figs <xref ref-type="fig" rid="F7">23</xref>, <xref ref-type="fig" rid="F7">24</xref>). <italic>Sternum</italic>: Yellowish brown; slightly longer than wide; reticulated except medially (Fig. <xref ref-type="fig" rid="F7">22</xref>). <italic>Chelicerae</italic>: Brownish orange; cheliceral basal boss straight, bearing one small tubercle; cheliceral apophysis large and triangular; transparent lamina thick apically (Fig. <xref ref-type="fig" rid="F15">49</xref>). <italic>Eyes</italic>: 4 eyes on a small mount; <abbrev xmlns:xlink="http://www.w3.org/1999/xlink" xlink:title="anterior median eyes" id="ABBRID0ECIAG" xlink:type="simple">AME</abbrev> separated by their diameter, <abbrev xmlns:xlink="http://www.w3.org/1999/xlink" xlink:title="posterior median eyes" id="ABBRID0EGIAG" xlink:type="simple">PME</abbrev> separated by 2× their diameter; <abbrev xmlns:xlink="http://www.w3.org/1999/xlink" xlink:title="anterior median eyes" id="ABBRID0EKIAG" xlink:type="simple">AME</abbrev> and <abbrev xmlns:xlink="http://www.w3.org/1999/xlink" xlink:title="posterior median eyes" id="ABBRID0EOIAG" xlink:type="simple">PME</abbrev> touching; with triangular projection above eyes (Figs <xref ref-type="fig" rid="F7">21</xref>, <xref ref-type="fig" rid="F7">23</xref> arrow). <italic>Abdomen</italic>: Dorsal scutum yellowish brown, smooth (Fig. <xref ref-type="fig" rid="F7">21</xref>). Laterally with 4 yellowish brown stripe-like scuta, slightly separated (Fig. <xref ref-type="fig" rid="F7">24</xref>). Ventrally covered by 4 smooth scuta; pulmonary scutum yellow orange, with oval book-lung covers; postgenital plate scutum and straight rectangular; preanal scutum nearly same width as postgenital scutum small and straight, shorter than preanal scutum; preanal scutum large, rectangular; anal scutum conical (Fig. <xref ref-type="fig" rid="F7">22</xref>). <italic>Legs</italic>: Yellowish brown; femora I–IV rugose ventrally; tibia I with small ventral tubercle; tarsus I swollen. <italic>Palp</italic>: Segments yellowish white; bulb mostly white, pyriform (Figs <xref ref-type="fig" rid="F8">25</xref>, <xref ref-type="fig" rid="F8">26</xref>). Sperm duct thick, narrowing with acute angle; embolus dark, blunt; basal projection thick and rounded (Fig. <xref ref-type="fig" rid="F8">27</xref>).</p><fig id="F7" position="float" orientation="portrait"><label>Figures 21–24.</label><caption><p><italic><tp:taxon-name><tp:taxon-name-part taxon-name-part-type="genus" reg="Ablemma">Ablemma</tp:taxon-name-part><tp:taxon-name-part taxon-name-part-type="species" reg="kelinci">kelinci</tp:taxon-name-part></tp:taxon-name></italic> sp. n., male. <bold>21</bold> Habitus, dorsal view. <bold>22</bold> Habitus, ventral view. <bold>23</bold> Carapace, frontal view. <bold>24</bold> Habitus, lateral view. Scale bar: 1.0 mm.</p></caption><graphic xmlns:xlink="http://www.w3.org/1999/xlink" xlink:href="zookeys-820-095-g007.jpg" position="float" orientation="portrait" xlink:type="simple" id="oo_260394.jpg"/></fig><p><bold><italic>Female</italic>.</bold> Unknown.</p></tp:treatment-sec><tp:treatment-sec sec-type="natural history" id="SECID0E6KAG"><title>Natural history.</title><p>So far, specimens were collected only from secondary lowland rainforest and never from modified forests such as rubber or oil palm plantations.</p></tp:treatment-sec><tp:treatment-sec sec-type="distribution" id="SECID0EELAG"><title>Distribution.</title><p>Known only from the type locality, Bukit Duabelas, Sumatra.</p><fig id="F8" position="float" orientation="portrait"><label>Figures 25–27.</label><caption><p><italic><tp:taxon-name><tp:taxon-name-part taxon-name-part-type="genus" reg="Ablemma">Ablemma</tp:taxon-name-part><tp:taxon-name-part taxon-name-part-type="species" reg="kelinci">kelinci</tp:taxon-name-part></tp:taxon-name></italic> sp. n., male. <bold>25</bold> Palp, prolateral view. <bold>26</bold> Palp, retrolateral view. <bold>27</bold> Schematic illustration of palpal bulb retrolateral view. Scale bar: 0.1 mm.</p></caption><graphic xmlns:xlink="http://www.w3.org/1999/xlink" xlink:href="zookeys-820-095-g008.jpg" position="float" orientation="portrait" xlink:type="simple" id="oo_260395.jpg"/></fig></tp:treatment-sec><tp:treatment-sec><!--Section generated to contain objects referenced in tp:taxon-treatment.--><fig id="F15" position="float" orientation="portrait"><label>Figures 47–50.</label><caption><p>Male chelicerae, anterior views. <bold>47</bold><italic><tp:taxon-name><tp:taxon-name-part taxon-name-part-type="genus" reg="Ablemma">Ablemma</tp:taxon-name-part><tp:taxon-name-part taxon-name-part-type="species" reg="andriana">andriana</tp:taxon-name-part></tp:taxon-name></italic> sp. n., <italic><tp:taxon-name><tp:taxon-name-part taxon-name-part-type="genus" reg="Ablemma">A.</tp:taxon-name-part><tp:taxon-name-part taxon-name-part-type="species" reg="contrita">contrita</tp:taxon-name-part></tp:taxon-name></italic> sp. n., <italic><tp:taxon-name><tp:taxon-name-part taxon-name-part-type="genus" reg="Ablemma">A.</tp:taxon-name-part><tp:taxon-name-part taxon-name-part-type="species" reg="kelinci">kelinci</tp:taxon-name-part></tp:taxon-name></italic> sp. n., and <italic><tp:taxon-name><tp:taxon-name-part taxon-name-part-type="genus" reg="Brignoliella">Brignoliella</tp:taxon-name-part><tp:taxon-name-part taxon-name-part-type="species" reg="patmae">patmae</tp:taxon-name-part></tp:taxon-name></italic> sp. n. <bold>48</bold><italic><tp:taxon-name><tp:taxon-name-part taxon-name-part-type="genus" reg="Ablemma">A.</tp:taxon-name-part><tp:taxon-name-part taxon-name-part-type="species" reg="contrita">contrita</tp:taxon-name-part></tp:taxon-name></italic> sp. n. <bold>49</bold><italic><tp:taxon-name><tp:taxon-name-part taxon-name-part-type="genus" reg="Ablemma">A.</tp:taxon-name-part><tp:taxon-name-part taxon-name-part-type="species" reg="kelinci">kelinci</tp:taxon-name-part></tp:taxon-name></italic> sp. n. <bold>50</bold><italic><tp:taxon-name><tp:taxon-name-part taxon-name-part-type="genus" reg="Brignoliella">Brignoliella</tp:taxon-name-part><tp:taxon-name-part taxon-name-part-type="species" reg="patmae">patmae</tp:taxon-name-part></tp:taxon-name></italic> sp. n.</p></caption><graphic xmlns:xlink="http://www.w3.org/1999/xlink" xlink:href="zookeys-820-095-g015.jpg" position="float" orientation="portrait" xlink:type="simple" id="oo_260402.jpg"/></fig></tp:treatment-sec><ref-list><ref id="B14"><mixed-citation xmlns:xlink="http://www.w3.org/1999/xlink" xlink:type="simple"><person-group><name name-style="western"><surname>Shear</surname><given-names>WA</given-names></name></person-group> (<year>1978</year>) <article-title>Taxonomic notes on the armored spiders of the families <tp:taxon-name><tp:taxon-name-part taxon-name-part-type="family">Tetrablemmidae</tp:taxon-name-part></tp:taxon-name> and <tp:taxon-name><tp:taxon-name-part taxon-name-part-type="family">Pacullidae</tp:taxon-name-part></tp:taxon-name>.</article-title><source>American Museum Novitates</source><volume>2650</volume>: <fpage>1</fpage>–<lpage>46</lpage>.</mixed-citation></ref></ref-list></tp:taxon-treatment>
