# Supplementary material for: Description of four new species of armoured spiders (Araneae, Tetrablemmidae) from Sumatra, Indonesia
Source: Zookeys. 2019 Jan 29;(820):95–118. doi: 10.3897/zookeys.820.29363 (PMC6363721; doi:10.3897/zookeys.820.29363)
Supplement: XML Treatment for Ablemma singalang [file zookeys.820.29363-treatment5.xml]

<!DOCTYPE tp:taxon-treatment
  PUBLIC "-//TaxonX//DTD Taxonomic Treatment Publishing DTD v0 20100105//EN" "tax-treatment-NSO.dtd">
<tp:taxon-treatment xmlns:tp="http://www.plazi.org/taxpub"><tp:treatment-meta><kwd-group><label>Taxon classification</label><kwd><named-content xmlns:xlink="http://www.w3.org/1999/xlink" content-type="kingdom">Animalia</named-content></kwd><kwd><named-content xmlns:xlink="http://www.w3.org/1999/xlink" content-type="order">Araneae</named-content></kwd><kwd><named-content xmlns:xlink="http://www.w3.org/1999/xlink" content-type="family">Tetrablemmidae</named-content></kwd></kwd-group><mixed-citation publication-type="journal"><person-group><name><surname>Fardiansah</surname><given-names>Riko</given-names></name><name><surname>Dupérré</surname><given-names>Nadine</given-names></name><name><surname>Widyastuti</surname><given-names>Rahayu</given-names></name><name><surname>Potapov</surname><given-names>Anton</given-names></name><name><surname>Stefan Scheu</surname><given-names/></name><name><surname>Harms</surname><given-names>Danilo</given-names></name></person-group><article-title>Description of four new species of armoured spiders (<tp:taxon-name><tp:taxon-name-part taxon-name-part-type="order">Araneae</tp:taxon-name-part></tp:taxon-name>, <tp:taxon-name><tp:taxon-name-part taxon-name-part-type="family">Tetrablemmidae</tp:taxon-name-part></tp:taxon-name>) from Sumatra, Indonesia</article-title><source>Zookeys</source><day>29</day><month>1</month><year>2019</year><volume>2019</volume><issue>820</issue><fpage>95</fpage><lpage>118</lpage><pub-id pub-id-type="doi">10.3897/zookeys.820.29363</pub-id></mixed-citation></tp:treatment-meta><tp:nomenclature><tp:taxon-name>
              <tp:taxon-name-part taxon-name-part-type="genus" reg="Ablemma">Ablemma</tp:taxon-name-part>
              <tp:taxon-name-part taxon-name-part-type="species" reg="singalang">singalang</tp:taxon-name-part>
            </tp:taxon-name><tp:taxon-authority>Lehtinen, 1981</tp:taxon-authority><xref ref-type="fig" rid="F9">Figs 28–31</xref><xref ref-type="fig" rid="F10">, 32–33</xref></tp:nomenclature><tp:treatment-sec sec-type="type material" id="SECID0ETNAG"><title>Type material.</title><p><bold>Holotype</bold> ♂ and <bold>paratype</bold> ♂ from Indonesia, Sumatera Barat, Padangpanjang district, Gunung Singgalang (1750 m), very dark dense jungle with ferns, 25.IX.1978, PTL, in MZT (Turku); not examined.</p></tp:treatment-sec><tp:treatment-sec sec-type="material" id="SECID0E4NAG"><title>Additional material examined.</title><p>Indonesia, Sumatra, Bukit Duabelas <named-content xmlns:xlink="http://www.w3.org/1999/xlink" content-type="dwc:verbatimCoordinates" xlink:type="simple"><named-content content-type="geo-json" specific-use="{&#34;type&#34;:&#34;Point&#34;,&#34;coordinates&#34;:[102.752250,-1.995139]}" id="NCID0EGOAG" xlink:type="simple">01°59'42.5"S, 102°45'08.1"E</named-content></named-content>, secondary lowland rainforest litter, 1♀, October 2012, M. Jochum, A. Barnes (<abbrev xmlns:xlink="http://www.w3.org/1999/xlink" content-type="institution" xlink:title="Indonesian Institute of Sciences Cibinong, Indonesia" id="ABBRID0ELOAG" xlink:type="simple">LIPI</abbrev>); 1♀, October 2013 (<abbrev xmlns:xlink="http://www.w3.org/1999/xlink" content-type="institution" xlink:title="Indonesian Institute of Sciences Cibinong, Indonesia" id="ABBRID0EQOAG" xlink:type="simple">LIPI</abbrev>); Harapan, <named-content xmlns:xlink="http://www.w3.org/1999/xlink" content-type="dwc:verbatimCoordinates" xlink:type="simple"><named-content content-type="geo-json" specific-use="{&#34;type&#34;:&#34;Point&#34;,&#34;coordinates&#34;:[103.362000,-2.152750]}" id="NCID0EYOAG" xlink:type="simple">02°09'09.9"S, 103°21'43.2"E</named-content></named-content>, secondary lowland rainforest litter, 1♂, October 2012, M. Jochum, A. Barnes (<named-content xmlns:xlink="http://www.w3.org/1999/xlink" content-type="dwc:institutional_code" xlink:type="simple">ZMH</named-content>–A0001347); 1♀, October 2012, M. Jochum, A. Barnes (<named-content xmlns:xlink="http://www.w3.org/1999/xlink" content-type="dwc:institutional_code" xlink:type="simple">ZMH</named-content>–A0001353); 1♀, October 2012, M. Jochum, A. Barnes (<named-content xmlns:xlink="http://www.w3.org/1999/xlink" content-type="dwc:institutional_code" xlink:type="simple">ZMH</named-content>–A0001357); 1♂, October 2012, M. Jochum, A. Barnes (<named-content xmlns:xlink="http://www.w3.org/1999/xlink" content-type="dwc:institutional_code" xlink:type="simple">ZMH</named-content>–A0001358); 1♀, October 2012, M. Jochum, A. Barnes (<named-content xmlns:xlink="http://www.w3.org/1999/xlink" content-type="dwc:institutional_code" xlink:type="simple">ZMH</named-content>–A0002639); 1♂, October 2013 (<abbrev xmlns:xlink="http://www.w3.org/1999/xlink" content-type="institution" xlink:title="Indonesian Institute of Sciences Cibinong, Indonesia" id="ABBRID0EWPAG" xlink:type="simple">LIPI</abbrev>); 1♂, October 2013, B. Klarner (<named-content xmlns:xlink="http://www.w3.org/1999/xlink" content-type="dwc:institutional_code" xlink:type="simple">ZMH</named-content>–A0002636); 1♀, October 2013, B. Klarner (<named-content xmlns:xlink="http://www.w3.org/1999/xlink" content-type="dwc:institutional_code" xlink:type="simple">ZMH</named-content>–A0002641); 1♂1♀, 08 March 2017, B. Klarner (<named-content xmlns:xlink="http://www.w3.org/1999/xlink" content-type="dwc:institutional_code" xlink:type="simple">ZMH</named-content>–A0001211); 1♂, 10 June 2017, B. Klarner (<named-content xmlns:xlink="http://www.w3.org/1999/xlink" content-type="dwc:institutional_code" xlink:type="simple">ZMH</named-content>–A0001210); 1♂, 10 June 2017, B. Klarner (<named-content xmlns:xlink="http://www.w3.org/1999/xlink" content-type="dwc:institutional_code" xlink:type="simple">ZMH</named-content>–A0001213); 1♂1♀, 08 March 2017, B. Klarner (<named-content xmlns:xlink="http://www.w3.org/1999/xlink" content-type="dwc:institutional_code" xlink:type="simple">ZMH</named-content>–A0001207); 2♂, 08 August 2017, B. Klarner (<named-content xmlns:xlink="http://www.w3.org/1999/xlink" content-type="dwc:institutional_code" xlink:type="simple">ZMH</named-content>–A0001208); 1♂2♀, October 2017, B. Klarner (<named-content xmlns:xlink="http://www.w3.org/1999/xlink" content-type="dwc:institutional_code" xlink:type="simple">ZMH</named-content>–A0001214); 1♀, October 2017, B. Klarner (<named-content xmlns:xlink="http://www.w3.org/1999/xlink" content-type="dwc:institutional_code" xlink:type="simple">ZMH</named-content>–A0001217); 1♂2♀, 26 November 2017, B. Klarner (<named-content xmlns:xlink="http://www.w3.org/1999/xlink" content-type="dwc:institutional_code" xlink:type="simple">ZMH</named-content>–A0001209); <named-content xmlns:xlink="http://www.w3.org/1999/xlink" content-type="dwc:verbatimCoordinates" xlink:type="simple"><named-content content-type="geo-json" specific-use="{&#34;type&#34;:&#34;Point&#34;,&#34;coordinates&#34;:[103.266694,-1.910972]}" id="NCID0EQRAG" xlink:type="simple">01°54'39.5"S, 103°16'00.1"E</named-content></named-content>, rubber plantation, 1 ♂, October 2012, M. Jochum, A. Barnes (<named-content xmlns:xlink="http://www.w3.org/1999/xlink" content-type="dwc:institutional_code" xlink:type="simple">ZMH</named-content>-A0001356); 1♀, October 2013, B. Klarner (<named-content xmlns:xlink="http://www.w3.org/1999/xlink" content-type="dwc:institutional_code" xlink:type="simple">ZMH</named-content>–A0002637); 1♂, October 2013, B. Klarner (<named-content xmlns:xlink="http://www.w3.org/1999/xlink" content-type="dwc:institutional_code" xlink:type="simple">ZMH</named-content>–A0002643); 1♂, 26 November 2017, B. Klarner (<abbrev xmlns:xlink="http://www.w3.org/1999/xlink" content-type="institution" xlink:title="Indonesian Institute of Sciences Cibinong, Indonesia" id="ABBRID0EESAG" xlink:type="simple">LIPI</abbrev>); <named-content xmlns:xlink="http://www.w3.org/1999/xlink" content-type="dwc:verbatimCoordinates" xlink:type="simple"><named-content content-type="geo-json" specific-use="{&#34;type&#34;:&#34;Point&#34;,&#34;coordinates&#34;:[103.259389,-1.927778]}" id="NCID0EMSAG" xlink:type="simple">01°55'40.0"S, 103°15'33.8"E</named-content></named-content>, 1♂, rainforest with rubber trees, 1♂2♀, October 2012, M. Jochum, A. Barnes (<named-content xmlns:xlink="http://www.w3.org/1999/xlink" content-type="dwc:institutional_code" xlink:type="simple">ZMH</named-content>–A0001359); 3♂, October 2012, M. Jochum, A. Barnes (<named-content xmlns:xlink="http://www.w3.org/1999/xlink" content-type="dwc:institutional_code" xlink:type="simple">ZMH</named-content>–A0001360); 1♀, October 2012, M. Jochum, A. Barnes (<named-content xmlns:xlink="http://www.w3.org/1999/xlink" content-type="dwc:institutional_code" xlink:type="simple">ZMH</named-content>–A0002635); 1♂, October 2013, B. Klarner (<named-content xmlns:xlink="http://www.w3.org/1999/xlink" content-type="dwc:institutional_code" xlink:type="simple">ZMH</named-content>–A0001216); 3♂, October 2013, B. Klarner (<named-content xmlns:xlink="http://www.w3.org/1999/xlink" content-type="dwc:institutional_code" xlink:type="simple">ZMH</named-content>–A0002638); 3♂, October 2013, B. Klarner (<named-content xmlns:xlink="http://www.w3.org/1999/xlink" content-type="dwc:institutional_code" xlink:type="simple">ZMH</named-content>–A0002640); 1♀, October 2013, B. Klarner (<named-content xmlns:xlink="http://www.w3.org/1999/xlink" content-type="dwc:institutional_code" xlink:type="simple">ZMH</named-content>–A0002642).</p></tp:treatment-sec><tp:treatment-sec sec-type="diagnosis" id="SECID0EUTAG"><title>Diagnosis.</title><p>Females of <italic><tp:taxon-name><tp:taxon-name-part taxon-name-part-type="genus" reg="Ablemma">Ablemma</tp:taxon-name-part><tp:taxon-name-part taxon-name-part-type="species" reg="singalang">singalang</tp:taxon-name-part></tp:taxon-name></italic> can be distinguished from most congeners by the small rounded basal boss on the chelicerae (Fig. <xref ref-type="fig" rid="F9">30</xref>, arrow), and the elongated narrow inner plate of the internal genitalia (Fig. <xref ref-type="fig" rid="F10">33</xref>); short and triangular in other species. Furthermore, females are distinguished from <italic><tp:taxon-name><tp:taxon-name-part taxon-name-part-type="genus" reg="Ablemma">A.</tp:taxon-name-part><tp:taxon-name-part taxon-name-part-type="species" reg="malacca">malacca</tp:taxon-name-part></tp:taxon-name></italic> with similar internal genitalia, by the larger carapace tubercles (Fig. <xref ref-type="fig" rid="F9">31</xref>), smaller in the latter species (see <xref ref-type="bibr" rid="B10">Lin et al. 2017</xref>, fig. 7H).</p></tp:treatment-sec><tp:treatment-sec sec-type="description" id="SECID0EAVAG"><title>Description.</title><p><bold><italic>Male.</italic></bold> See Lethinen 1981: 48.</p><p><bold><italic>Female.</italic></bold> Measurements: Total length: 1.14; carapace length: 0.48; carapace width: 0.41; abdomen length: 0.66; abdomen width: 0.60; clypeus height: 0.11. Length of legs: I 0.90 (0.29, 0.12, 0.23, 0.13, 0.13); II 0.78 (0.28, 0.13, 0.22, 0.15, 0.15); III 0.89 (0.26, 0.11, 0.20, 0.16, 0.16); IV 1.18 (0.36, 0.13, 0.30, 0.20, 0.19).</p><p><italic>Carapace</italic>: Brownish orange; pars cephalica smooth dorsally, flat behind the ocular area than sloping upward with a fringe of 5 pits of which each bear a seta, and 3 small tubercles at apical end, reticulated laterally; pars thoracica finely reticulated, sloping straight down and then at an angle (Figs <xref ref-type="fig" rid="F9">28</xref>, <xref ref-type="fig" rid="F9">31</xref>); clypeus brownish yellow; sloping forward; short and smooth (Figs <xref ref-type="fig" rid="F9">30</xref>, <xref ref-type="fig" rid="F9">31</xref>). <italic>Sternum</italic>: Brownish orange; slightly wider than long, reticulated except medially (Fig. <xref ref-type="fig" rid="F9">29</xref>). <italic>Chelicerae</italic>: Yellowish orange; basal boss as a small rounded projection (Fig. <xref ref-type="fig" rid="F9">30</xref>, arrow); lamina well developed, translucent. <italic>Eyes</italic>: 6 eyes in compact group (Fig. <xref ref-type="fig" rid="F9">28</xref>). <italic>Abdomen</italic>: Dorsal scutum smooth, yellowish brown (Fig. <xref ref-type="fig" rid="F9">28</xref>). Laterally with 4 yellowish brown stripe-like plate, separated (Fig. <xref ref-type="fig" rid="F9">31</xref>). Ventrally covered by 4 smooth scuta; plumonary scutum brownish orange, with oval book-lung covers; postgenital scutum thin and straight, shorter than preanal scutum; preanal scutum large, rectangular, with dark and rounded posteromedial corner and 2 small posterolateral corners; anal scutum conical, short and curved (Fig. <xref ref-type="fig" rid="F10">32</xref>). <italic>Legs</italic>: Brownish orange, femora I–IV rugose ventrally. <italic>Genitalia</italic>: Inner plate long, distal end slightly bent; ducts narrow, transculent, connected to seminal receptacle; sac-like seminal receptacle with distinctly folded cuticle (Fig. <xref ref-type="fig" rid="F10">33</xref>).</p><fig id="F9" position="float" orientation="portrait"><label>Figures 28–31.</label><caption><p><italic><tp:taxon-name><tp:taxon-name-part taxon-name-part-type="genus" reg="Ablemma">Ablemma</tp:taxon-name-part><tp:taxon-name-part taxon-name-part-type="species" reg="singalang">singalang</tp:taxon-name-part></tp:taxon-name></italic> Lehtinen, 1981, female. <bold>28</bold> Habitus, dorsal view. <bold>29</bold> Habitus, ventral view. <bold>30</bold> Carapace, frontal view. <bold>31</bold> Habitus, lateral view. Scale bar: 1.0 mm.</p></caption><graphic xmlns:xlink="http://www.w3.org/1999/xlink" xlink:href="zookeys-820-095-g009.jpg" position="float" orientation="portrait" xlink:type="simple" id="oo_260396.jpg"/></fig></tp:treatment-sec><tp:treatment-sec sec-type="natural history" id="SECID0EOYAG"><title>Natural history.</title><p>Male and females specimens were collected together in secondary lowland rainforest, rainforest with rubber trees, and rubber plantation.</p></tp:treatment-sec><tp:treatment-sec sec-type="distribution" id="SECID0ETYAG"><title>Distribution.</title><p>Indonesia, Sumatra Barat, Jambi provinces.</p><fig id="F10" position="float" orientation="portrait"><label>Figures 32, 33.</label><caption><p><italic><tp:taxon-name><tp:taxon-name-part taxon-name-part-type="genus" reg="Ablemma">Ablemma</tp:taxon-name-part><tp:taxon-name-part taxon-name-part-type="species" reg="singalang">singalang</tp:taxon-name-part></tp:taxon-name></italic> Lehtinen, 1981, female. <bold>32</bold> Abdomen, ventral view. <bold>33</bold> Schematic illustration of genitalia, dorsal view. Scale bar: 0.1 mm.</p></caption><graphic xmlns:xlink="http://www.w3.org/1999/xlink" xlink:href="zookeys-820-095-g010.jpg" position="float" orientation="portrait" xlink:type="simple" id="oo_260397.jpg"/></fig></tp:treatment-sec><ref-list><ref id="B10"><mixed-citation xmlns:xlink="http://www.w3.org/1999/xlink" xlink:type="simple"><person-group><name name-style="western"><surname>Lin</surname><given-names>Y</given-names></name><name name-style="western"><surname>Koh</surname><given-names>JKH</given-names></name><name name-style="western"><surname>Koponen</surname><given-names>S</given-names></name><name name-style="western"><surname>Li</surname><given-names>S</given-names></name></person-group> (<year>2017</year>) <article-title>Taxonomic notes on the armored spiders of the families <tp:taxon-name><tp:taxon-name-part taxon-name-part-type="family">Pacullidae</tp:taxon-name-part></tp:taxon-name> and <tp:taxon-name><tp:taxon-name-part taxon-name-part-type="family">Tetrablemmidae</tp:taxon-name-part></tp:taxon-name> (<tp:taxon-name><tp:taxon-name-part taxon-name-part-type="class">Arachnida</tp:taxon-name-part></tp:taxon-name>, <tp:taxon-name><tp:taxon-name-part taxon-name-part-type="order">Araneae</tp:taxon-name-part></tp:taxon-name>) from Singapore.</article-title><source>ZooKeys</source><volume>661</volume>: <fpage>15</fpage>–<lpage>60</lpage>. <ext-link xlink:type="simple" ext-link-type="doi" xlink:href="10.3897/zookeys.661.10677">https://doi.org/10.3897/zookeys.661.10677</ext-link></mixed-citation></ref></ref-list></tp:taxon-treatment>
