# Supplementary material for: Description of four new species of armoured spiders (Araneae, Tetrablemmidae) from Sumatra, Indonesia
Source: Zookeys. 2019 Jan 29;(820):95–118. doi: 10.3897/zookeys.820.29363 (PMC6363721; doi:10.3897/zookeys.820.29363)
Supplement: XML Treatment for Brignoliella [file zookeys.820.29363-treatment6.xml]

<!DOCTYPE tp:taxon-treatment
  PUBLIC "-//TaxonX//DTD Taxonomic Treatment Publishing DTD v0 20100105//EN" "tax-treatment-NSO.dtd">
<tp:taxon-treatment xmlns:tp="http://www.plazi.org/taxpub"><tp:treatment-meta><kwd-group><label>Taxon classification</label><kwd><named-content xmlns:xlink="http://www.w3.org/1999/xlink" content-type="kingdom">Animalia</named-content></kwd><kwd><named-content xmlns:xlink="http://www.w3.org/1999/xlink" content-type="order">Araneae</named-content></kwd><kwd><named-content xmlns:xlink="http://www.w3.org/1999/xlink" content-type="family">Tetrablemmidae</named-content></kwd></kwd-group><mixed-citation publication-type="journal"><person-group><name><surname>Fardiansah</surname><given-names>Riko</given-names></name><name><surname>Dupérré</surname><given-names>Nadine</given-names></name><name><surname>Widyastuti</surname><given-names>Rahayu</given-names></name><name><surname>Potapov</surname><given-names>Anton</given-names></name><name><surname>Stefan Scheu</surname><given-names/></name><name><surname>Harms</surname><given-names>Danilo</given-names></name></person-group><article-title>Description of four new species of armoured spiders (<tp:taxon-name><tp:taxon-name-part taxon-name-part-type="order">Araneae</tp:taxon-name-part></tp:taxon-name>, <tp:taxon-name><tp:taxon-name-part taxon-name-part-type="family">Tetrablemmidae</tp:taxon-name-part></tp:taxon-name>) from Sumatra, Indonesia</article-title><source>Zookeys</source><day>29</day><month>1</month><year>2019</year><volume>2019</volume><issue>820</issue><fpage>95</fpage><lpage>118</lpage><pub-id pub-id-type="doi">10.3897/zookeys.820.29363</pub-id></mixed-citation></tp:treatment-meta><tp:nomenclature><label>Genus</label><tp:taxon-name>
              <tp:taxon-name-part taxon-name-part-type="genus" reg="Brignoliella">Brignoliella</tp:taxon-name-part>
            </tp:taxon-name><tp:taxon-authority>Shear, 1978</tp:taxon-authority></tp:nomenclature><tp:treatment-sec sec-type="type species" id="SECID0EU1AG"><title>Type species.</title><p><italic><tp:taxon-name><tp:taxon-name-part taxon-name-part-type="genus" reg="Brignoliella">Brignoliella</tp:taxon-name-part><tp:taxon-name-part taxon-name-part-type="species" reg="acuminata">acuminata</tp:taxon-name-part></tp:taxon-name></italic> (Simon, 1889)</p></tp:treatment-sec><tp:treatment-sec sec-type="diagnosis" id="SECID0EF2AG"><title>Diagnosis.</title><p>The genus <italic><tp:taxon-name><tp:taxon-name-part taxon-name-part-type="genus" reg="Brignoliella">Brignoliella</tp:taxon-name-part></tp:taxon-name></italic> most resembles the genera <italic><tp:taxon-name><tp:taxon-name-part taxon-name-part-type="genus" reg="Pahanga">Pahanga</tp:taxon-name-part></tp:taxon-name></italic> Shear, 1979 and <italic><tp:taxon-name><tp:taxon-name-part taxon-name-part-type="genus" reg="Borneomma">Borneomma</tp:taxon-name-part></tp:taxon-name></italic> Deeleman-Reinhold, 1980 but can be distinguished by the combination of the following characters: sternum with regular round punctuations (Fig. <xref ref-type="fig" rid="F11">35</xref>); male carapace with clypeal horn (Figs <xref ref-type="fig" rid="F11">34</xref>, <xref ref-type="fig" rid="F11">37</xref>); embolus sinuous, without terminal acute angle (Figs <xref ref-type="fig" rid="F12">38</xref>, <xref ref-type="fig" rid="F12">39</xref>); female with paired anterolateral groove on preanal scutum (Fig. <xref ref-type="fig" rid="F14">45</xref>).</p></tp:treatment-sec><tp:treatment-sec sec-type="Composition" id="SECID0EY3AG"><title>Composition.</title><p>Twenty-three species were known before the current publication of which eight are known from one sex only (World Spider Catalog, 2018).</p></tp:treatment-sec><tp:treatment-sec sec-type="distribution" id="SECID0E43AG"><title>Distribution.</title><p>Borneo (3 species), Caroline Islands (2), China (2), Fiji (1), India (1), Indonesia Sulawesi (3), Malaysia (2), Nepal (1), New Caledonia (1), New Guinea (1), Papua New Guinea (1), Philippines (2), Singapore (2) and Sri Lanka (2).</p><fig id="F11" position="float" orientation="portrait"><label>Figures 34–37.</label><caption><p><italic><tp:taxon-name><tp:taxon-name-part taxon-name-part-type="genus" reg="Brignoliella">Brignoliella</tp:taxon-name-part><tp:taxon-name-part taxon-name-part-type="species" reg="patmae">patmae</tp:taxon-name-part></tp:taxon-name></italic> sp. n., male. <bold>34</bold> Habitus, dorsal view. <bold>35</bold> Habitus, ventral view. <bold>36</bold> Carapace, frontal view. <bold>37</bold> Habitus, lateral view. Scale bar: 1.0 mm.</p></caption><graphic xmlns:xlink="http://www.w3.org/1999/xlink" xlink:href="zookeys-820-095-g011.jpg" position="float" orientation="portrait" xlink:type="simple" id="oo_260398.jpg"/></fig></tp:treatment-sec><tp:treatment-sec><!--Section generated to contain objects referenced in tp:taxon-treatment.--><fig id="F12" position="float" orientation="portrait"><label>Figures 38–40.</label><caption><p><italic><tp:taxon-name><tp:taxon-name-part taxon-name-part-type="genus" reg="Brignoliella">Brignoliella</tp:taxon-name-part><tp:taxon-name-part taxon-name-part-type="species" reg="patmae">patmae</tp:taxon-name-part></tp:taxon-name></italic> sp. n., male. <bold>38</bold> Palp, prolateral view. <bold>39</bold> Palp, retrolateral view. <bold>40</bold> Schematic illustration of palpal bulb, retrolateral view. Scale bar: 0.1 mm.</p></caption><graphic xmlns:xlink="http://www.w3.org/1999/xlink" xlink:href="zookeys-820-095-g012.jpg" position="float" orientation="portrait" xlink:type="simple" id="oo_260399.jpg"/></fig><fig id="F14" position="float" orientation="portrait"><label>Figures 45, 46.</label><caption><p><italic><tp:taxon-name><tp:taxon-name-part taxon-name-part-type="genus" reg="Brignoliella">Brignoliella</tp:taxon-name-part><tp:taxon-name-part taxon-name-part-type="species" reg="patmae">patmae</tp:taxon-name-part></tp:taxon-name></italic> sp. n., female. <bold>45</bold> Abdomen, ventral view. <bold>46</bold> Schematic illustration of genitalia, dorsal view. Scale bar: 0.1 mm.</p></caption><graphic xmlns:xlink="http://www.w3.org/1999/xlink" xlink:href="zookeys-820-095-g014.jpg" position="float" orientation="portrait" xlink:type="simple" id="oo_260401.jpg"/></fig></tp:treatment-sec></tp:taxon-treatment>
