# Supplementary material for: Description of four new species of armoured spiders (Araneae, Tetrablemmidae) from Sumatra, Indonesia
Source: Zookeys. 2019 Jan 29;(820):95–118. doi: 10.3897/zookeys.820.29363 (PMC6363721; doi:10.3897/zookeys.820.29363)
Supplement: XML Treatment for Brignoliella patmae [file zookeys.820.29363-treatment7.xml]

<!DOCTYPE tp:taxon-treatment
  PUBLIC "-//TaxonX//DTD Taxonomic Treatment Publishing DTD v0 20100105//EN" "tax-treatment-NSO.dtd">
<tp:taxon-treatment xmlns:tp="http://www.plazi.org/taxpub"><tp:treatment-meta><kwd-group><label>Taxon classification</label><kwd><named-content xmlns:xlink="http://www.w3.org/1999/xlink" content-type="kingdom">Animalia</named-content></kwd><kwd><named-content xmlns:xlink="http://www.w3.org/1999/xlink" content-type="order">Araneae</named-content></kwd><kwd><named-content xmlns:xlink="http://www.w3.org/1999/xlink" content-type="family">Tetrablemmidae</named-content></kwd></kwd-group><mixed-citation publication-type="journal"><person-group><name><surname>Fardiansah</surname><given-names>Riko</given-names></name><name><surname>Dupérré</surname><given-names>Nadine</given-names></name><name><surname>Widyastuti</surname><given-names>Rahayu</given-names></name><name><surname>Potapov</surname><given-names>Anton</given-names></name><name><surname>Stefan Scheu</surname><given-names/></name><name><surname>Harms</surname><given-names>Danilo</given-names></name></person-group><article-title>Description of four new species of armoured spiders (<tp:taxon-name><tp:taxon-name-part taxon-name-part-type="order">Araneae</tp:taxon-name-part></tp:taxon-name>, <tp:taxon-name><tp:taxon-name-part taxon-name-part-type="family">Tetrablemmidae</tp:taxon-name-part></tp:taxon-name>) from Sumatra, Indonesia</article-title><source>Zookeys</source><day>29</day><month>1</month><year>2019</year><volume>2019</volume><issue>820</issue><fpage>95</fpage><lpage>118</lpage><pub-id pub-id-type="doi">10.3897/zookeys.820.29363</pub-id></mixed-citation></tp:treatment-meta><tp:nomenclature><tp:taxon-name>
              <tp:taxon-name-part taxon-name-part-type="genus" reg="Brignoliella">Brignoliella</tp:taxon-name-part>
              <tp:taxon-name-part taxon-name-part-type="species" reg="patmae">patmae</tp:taxon-name-part>
              <object-id xmlns:xlink="http://www.w3.org/1999/xlink" content-type="zoobank" xlink:type="simple">http://zoobank.org/55837F24-171D-49F4-A8AC-D2251436D434</object-id>
            </tp:taxon-name><tp:taxon-authority>Fardiansah &amp; Dupérré</tp:taxon-authority><tp:taxon-status xmlns:xlink="http://www.w3.org/1999/xlink" xlink:type="simple">sp. n.</tp:taxon-status><xref ref-type="fig" rid="F11">Figs 34–37</xref><xref ref-type="fig" rid="F12">, 38–40</xref><xref ref-type="fig" rid="F13">, 41–44</xref><xref ref-type="fig" rid="F14">, 45–46</xref><xref ref-type="fig" rid="F15">, 50</xref></tp:nomenclature><tp:treatment-sec sec-type="type material" id="SECID0E66AG"><title>Type material.</title><p><bold>Holotype</bold> ♂: Indonesia, Sumatra, Harapan, <named-content xmlns:xlink="http://www.w3.org/1999/xlink" content-type="dwc:verbatimCoordinates" xlink:type="simple"><named-content content-type="geo-json" specific-use="{&#34;type&#34;:&#34;Point&#34;,&#34;coordinates&#34;:[103.333750,-2.158111]}" id="NCID0EKABG" xlink:type="simple">02°09'29.2"S, 103°20'01.5"E</named-content></named-content>, secondary lowland rainforest, October 2012 (<abbrev xmlns:xlink="http://www.w3.org/1999/xlink" content-type="institution" xlink:title="Indonesian Institute of Sciences Cibinong, Indonesia" id="ABBRID0EPABG" xlink:type="simple">LIPI</abbrev>). <bold>Paratypes</bold>: Indonesia, Sumatra, Bukit Duabelas, <named-content xmlns:xlink="http://www.w3.org/1999/xlink" content-type="dwc:verbatimCoordinates" xlink:type="simple"><named-content content-type="geo-json" specific-use="{&#34;type&#34;:&#34;Point&#34;,&#34;coordinates&#34;:[102.581306,-1.942750]}" id="NCID0EZABG" xlink:type="simple">01°56'33.9"S, 102°34'52.7"E</named-content></named-content>, 1♂1♀, secondary lowland rainforest, October 2012 (<named-content xmlns:xlink="http://www.w3.org/1999/xlink" content-type="dwc:institutional_code" xlink:type="simple">ZMH</named-content>-A0001331); 2♀, October 2012 (<named-content xmlns:xlink="http://www.w3.org/1999/xlink" content-type="dwc:institutional_code" xlink:type="simple">ZMH</named-content>-A0001344); 1♂, October 2012 (<named-content xmlns:xlink="http://www.w3.org/1999/xlink" content-type="dwc:institutional_code" xlink:type="simple">ZMH</named-content>-A0001346); <named-content xmlns:xlink="http://www.w3.org/1999/xlink" content-type="dwc:verbatimCoordinates" xlink:type="simple"><named-content content-type="geo-json" specific-use="{&#34;type&#34;:&#34;Point&#34;,&#34;coordinates&#34;:[102.752250,-1.995139]}" id="NCID0EQBBG" xlink:type="simple">01°59'42.5"S, 102°45'08.1"E</named-content></named-content>, 1♀, secondary lowland rainforest, October 2013 (<abbrev xmlns:xlink="http://www.w3.org/1999/xlink" content-type="institution" xlink:title="Indonesian Institute of Sciences Cibinong, Indonesia" id="ABBRID0EVBBG" xlink:type="simple">LIPI</abbrev>); 1♀, October 2013 (<named-content xmlns:xlink="http://www.w3.org/1999/xlink" content-type="dwc:institutional_code" xlink:type="simple">ZMH</named-content>-A000136); 1♀, October 2013 (<named-content xmlns:xlink="http://www.w3.org/1999/xlink" content-type="dwc:institutional_code" xlink:type="simple">ZMH</named-content>-A0001341); Harapan, <named-content xmlns:xlink="http://www.w3.org/1999/xlink" content-type="dwc:verbatimCoordinates" xlink:type="simple"><named-content content-type="geo-json" specific-use="{&#34;type&#34;:&#34;Point&#34;,&#34;coordinates&#34;:[103.362000,-2.152750]}" id="NCID0EHCBG" xlink:type="simple">02°09'09.9"S, 103°21'43.2"E</named-content></named-content>, secondary lowland rainforest, October 2012 (<named-content xmlns:xlink="http://www.w3.org/1999/xlink" content-type="dwc:institutional_code" xlink:type="simple">ZMH</named-content>-A0001333); <named-content xmlns:xlink="http://www.w3.org/1999/xlink" content-type="dwc:verbatimCoordinates" xlink:type="simple"><named-content content-type="geo-json" specific-use="{&#34;type&#34;:&#34;Point&#34;,&#34;coordinates&#34;:[103.294222,-1.825528]}" id="NCID0EUCBG" xlink:type="simple">01°49'31.9"S, 103°17'39.2"E</named-content></named-content>, 1♀, rainforest with rubber trees October 2012 (<named-content xmlns:xlink="http://www.w3.org/1999/xlink" content-type="dwc:institutional_code" xlink:type="simple">ZMH</named-content>-A0001351).</p></tp:treatment-sec><tp:treatment-sec sec-type="etymology" id="SECID0E5CBG"><title>Etymology.</title><p>This species is named after the mother of the first author, Patmawati, nickname “Patma” for her endless support and love.</p></tp:treatment-sec><tp:treatment-sec sec-type="diagnosis" id="SECID0EDDBG"><title>Diagnosis.</title><p>This new species can be distinguished from all congeners by the long and narrow embolus, and the shorter length of the clypeal horn (Figs <xref ref-type="fig" rid="F11">34</xref>, <xref ref-type="fig" rid="F11">37</xref>). From similar species, <italic><tp:taxon-name><tp:taxon-name-part taxon-name-part-type="genus" reg="Brignoliella">B.</tp:taxon-name-part><tp:taxon-name-part taxon-name-part-type="species" reg="besutensis">besutensis</tp:taxon-name-part></tp:taxon-name></italic> (see <xref ref-type="bibr" rid="B10">Lin et al. 2017</xref>: 33, figs 11A–B) by the longer and thinner embolus, and from <italic><tp:taxon-name><tp:taxon-name-part taxon-name-part-type="genus" reg="Brignoliella">B.</tp:taxon-name-part><tp:taxon-name-part taxon-name-part-type="species" reg="michaeli">michaeli</tp:taxon-name-part></tp:taxon-name></italic> (see <xref ref-type="bibr" rid="B8">Lehtinen 1981</xref>: 119, figs 103–106) by the shorter length of the clypeal horn in males (Figs <xref ref-type="fig" rid="F11">34</xref>, <xref ref-type="fig" rid="F11">37</xref>). Females are distinguished from <italic><tp:taxon-name><tp:taxon-name-part taxon-name-part-type="genus" reg="Brignoliella">B.</tp:taxon-name-part><tp:taxon-name-part taxon-name-part-type="species" reg="besutensis">besutensis</tp:taxon-name-part></tp:taxon-name></italic> and <italic><tp:taxon-name><tp:taxon-name-part taxon-name-part-type="genus" reg="Brignoliella">B.</tp:taxon-name-part><tp:taxon-name-part taxon-name-part-type="species" reg="michaeli">michaeli</tp:taxon-name-part></tp:taxon-name></italic> (see <xref ref-type="bibr" rid="B10">Lin et al. 2017</xref>: fig. 12A–D, fig. 15A–D) by the protruded anterolateral groove of the preanal scutum beyond the anteromargin, and the position of preanal scutum which is separated from the postgenital scutum (Fig. <xref ref-type="fig" rid="F14">45</xref>).</p><fig id="F12" position="float" orientation="portrait"><label>Figures 38–40.</label><caption><p><italic><tp:taxon-name><tp:taxon-name-part taxon-name-part-type="genus" reg="Brignoliella">Brignoliella</tp:taxon-name-part><tp:taxon-name-part taxon-name-part-type="species" reg="patmae">patmae</tp:taxon-name-part></tp:taxon-name></italic> sp. n., male. <bold>38</bold> Palp, prolateral view. <bold>39</bold> Palp, retrolateral view. <bold>40</bold> Schematic illustration of palpal bulb, retrolateral view. Scale bar: 0.1 mm.</p></caption><graphic xmlns:xlink="http://www.w3.org/1999/xlink" xlink:href="zookeys-820-095-g012.jpg" position="float" orientation="portrait" xlink:type="simple" id="oo_260399.jpg"/></fig></tp:treatment-sec><tp:treatment-sec sec-type="description" id="SECID0ETGBG"><title>Description.</title><p><bold><italic>Male (holotype).</italic></bold> Measurements: Measurements: Total length: 1.33; carapace length: 0.58; carapace width: 0.53; abdomen length: 0.75; abdomen width: 0.64; clypeus height: 0.20. Length of legs: I 1.37 (0.43, 0.16, 0.33, 0.22, 0.24); II 1.32 (0.41, 0.16, 0.32, 0.24, 0.24); III 1.21 (0.37, 0.14, 0.26, 0.23, 0.21); IV 1.44 (0.44, 0.14, 0.35, 0.28, 0.23).</p><p><italic>Carapace</italic>: Dark brown, rugose; pars cepalica smooth apically, apico-laterally with a fringe of 7 pits, each bearing setae, and 3 small tubercles at apical end; pars thoracica rugose, steeply sloping (Figs <xref ref-type="fig" rid="F11">34</xref>, <xref ref-type="fig" rid="F11">37</xref>); clypeus brown, punctated; clypeal horn fairly long, distally bifid (Figs <xref ref-type="fig" rid="F11">34</xref>, <xref ref-type="fig" rid="F11">37</xref>). <italic>Sternum</italic>: Brown; as long as wide; deeply punctated (Fig. <xref ref-type="fig" rid="F11">35</xref>). <italic>Chelicerae</italic>: Brown, punctated; cheliceral boss a pointed projection; cheliceral apophysis absent; cheliceral lamina well developed, translucent (Figs <xref ref-type="fig" rid="F11">36</xref>, <xref ref-type="fig" rid="F15">50</xref>). <italic>Eyes</italic>: 6 eyes in three diads (Fig. <xref ref-type="fig" rid="F11">34</xref>). <italic>Abdomen</italic>: Dorsal scutum brownish orange, smooth (Fig. <xref ref-type="fig" rid="F11">34</xref>). Lateral scutum brownish orange, with four pairs of stripe-like plates (Fig. <xref ref-type="fig" rid="F11">37</xref>). Ventral scutum brownish orange, book-lung cover round; anterior ventrolateral scutum pointed; postgenital scutum rectangular and flat, slightly bend with pulmonary scutum but separated with preanal scutum; preanal scutum slightly square; conical anal scutum triangular (Fig. <xref ref-type="fig" rid="F11">35</xref>). <italic>Legs</italic>: Brownish orange; femora rugose ventrally; femur I and II slightly swollen; femur IV slightly bent. <italic>Palp</italic>: Bulb yellowish brown, pear-shaped (Figs <xref ref-type="fig" rid="F12">38</xref>, <xref ref-type="fig" rid="F12">39</xref>). Embolus dark brownish, sharp and curved (Figs <xref ref-type="fig" rid="F12">38–40</xref>).</p><fig id="F13" position="float" orientation="portrait"><label>Figures 41–44.</label><caption><p><italic><tp:taxon-name><tp:taxon-name-part taxon-name-part-type="genus" reg="Brignoliella">Brignoliella</tp:taxon-name-part><tp:taxon-name-part taxon-name-part-type="species" reg="patmae">patmae</tp:taxon-name-part></tp:taxon-name></italic> sp. n., female. <bold>41</bold> Habitus, dorsal view <bold>42</bold> Habitus, ventral view. <bold>43</bold> Carapace, frontal view. <bold>44</bold> Habitus, lateral view. Scale bar: 1.0 mm.</p></caption><graphic xmlns:xlink="http://www.w3.org/1999/xlink" xlink:href="zookeys-820-095-g013.jpg" position="float" orientation="portrait" xlink:type="simple" id="oo_260400.jpg"/></fig><p><bold><italic>Female (paratype)</italic>.</bold> Measurements: Total length: 1.14; carapace length: 0.56; carapace width: 0.52; abdomen length: 0.87; abdomen width: 0.70; clypeus height: 0.16. Length of legs: I 1.43 (0.49, 0.15, 0.32, 0.22, 0.25); II 1.37 (0.41, 0.16, 0.32, 0.24, 0.24); III 1.17 (0.32, 0.14, 0.26, 0.24, 0.21); 1.56 (0.46, 0.16, 0.39, 0.29, 0.26).</p><p>Coloration: As in male. <italic>Carapace</italic>: Partly rugose, pars cepalica slightly rounded in lateral view; pars thoracica rugose, sloping gradually (Figs <xref ref-type="fig" rid="F13">41</xref>, <xref ref-type="fig" rid="F13">44</xref>); clypeus smooth, without clypeal horn, slightly rounded in lateral view (Fig. <xref ref-type="fig" rid="F13">44</xref>). <italic>Chelicerae</italic>: Cheliceral boss as small rounded projection. <italic>Eyes</italic>: 6 in 3 diads (Figs <xref ref-type="fig" rid="F13">41</xref>, <xref ref-type="fig" rid="F13">43</xref>). <italic>Abdomen</italic>: Dorsal scutum brownish orange, smooth (Fig. <xref ref-type="fig" rid="F13">41</xref>). Laterally with four pairs of stripe-like plates, brownish orange (Fig. <xref ref-type="fig" rid="F13">44</xref>). Ventrally covered by 4 scuta; pulmonary scutum brownish orange, smooth, book-lungs oval; postgenital scutum slightly straight, longer than preanal scutum; preanal scutum separated from postgenital scutum and anal scutum, anterolateral groove of preanal scutum protruding, rounded, slightly curved and extending beyond the anteromargin; anal scutum triangular conical (Fig. <xref ref-type="fig" rid="F14">45</xref>). <italic>Legs</italic>: As in male. <italic>Genitalia</italic>: Ducts wide, transculent, connected to seminal receptacle; sac-like seminal receptacle with distinctly folded cuticle (Fig. <xref ref-type="fig" rid="F14">46</xref>).</p></tp:treatment-sec><tp:treatment-sec sec-type="natural history" id="SECID0E6LBG"><title>Natural history.</title><p>Secondary lowland rainforest and lowland rainforest with rubber trees.</p></tp:treatment-sec><tp:treatment-sec sec-type="distribution" id="SECID0EEMBG"><title>Distribution.</title><p>Indonesia, Sumatra.</p><fig id="F14" position="float" orientation="portrait"><label>Figures 45, 46.</label><caption><p><italic><tp:taxon-name><tp:taxon-name-part taxon-name-part-type="genus" reg="Brignoliella">Brignoliella</tp:taxon-name-part><tp:taxon-name-part taxon-name-part-type="species" reg="patmae">patmae</tp:taxon-name-part></tp:taxon-name></italic> sp. n., female. <bold>45</bold> Abdomen, ventral view. <bold>46</bold> Schematic illustration of genitalia, dorsal view. Scale bar: 0.1 mm.</p></caption><graphic xmlns:xlink="http://www.w3.org/1999/xlink" xlink:href="zookeys-820-095-g014.jpg" position="float" orientation="portrait" xlink:type="simple" id="oo_260401.jpg"/></fig><fig id="F15" position="float" orientation="portrait"><label>Figures 47–50.</label><caption><p>Male chelicerae, anterior views. <bold>47</bold><italic><tp:taxon-name><tp:taxon-name-part taxon-name-part-type="genus" reg="Ablemma">Ablemma</tp:taxon-name-part><tp:taxon-name-part taxon-name-part-type="species" reg="andriana">andriana</tp:taxon-name-part></tp:taxon-name></italic> sp. n., <italic><tp:taxon-name><tp:taxon-name-part taxon-name-part-type="genus" reg="Ablemma">A.</tp:taxon-name-part><tp:taxon-name-part taxon-name-part-type="species" reg="contrita">contrita</tp:taxon-name-part></tp:taxon-name></italic> sp. n., <italic><tp:taxon-name><tp:taxon-name-part taxon-name-part-type="genus" reg="Ablemma">A.</tp:taxon-name-part><tp:taxon-name-part taxon-name-part-type="species" reg="kelinci">kelinci</tp:taxon-name-part></tp:taxon-name></italic> sp. n., and <italic><tp:taxon-name><tp:taxon-name-part taxon-name-part-type="genus" reg="Brignoliella">Brignoliella</tp:taxon-name-part><tp:taxon-name-part taxon-name-part-type="species" reg="patmae">patmae</tp:taxon-name-part></tp:taxon-name></italic> sp. n. <bold>48</bold><italic><tp:taxon-name><tp:taxon-name-part taxon-name-part-type="genus" reg="Ablemma">A.</tp:taxon-name-part><tp:taxon-name-part taxon-name-part-type="species" reg="contrita">contrita</tp:taxon-name-part></tp:taxon-name></italic> sp. n. <bold>49</bold><italic><tp:taxon-name><tp:taxon-name-part taxon-name-part-type="genus" reg="Ablemma">A.</tp:taxon-name-part><tp:taxon-name-part taxon-name-part-type="species" reg="kelinci">kelinci</tp:taxon-name-part></tp:taxon-name></italic> sp. n. <bold>50</bold><italic><tp:taxon-name><tp:taxon-name-part taxon-name-part-type="genus" reg="Brignoliella">Brignoliella</tp:taxon-name-part><tp:taxon-name-part taxon-name-part-type="species" reg="patmae">patmae</tp:taxon-name-part></tp:taxon-name></italic> sp. n.</p></caption><graphic xmlns:xlink="http://www.w3.org/1999/xlink" xlink:href="zookeys-820-095-g015.jpg" position="float" orientation="portrait" xlink:type="simple" id="oo_260402.jpg"/></fig></tp:treatment-sec><tp:treatment-sec><!--Section generated to contain objects referenced in tp:taxon-treatment.--><fig id="F11" position="float" orientation="portrait"><label>Figures 34–37.</label><caption><p><italic><tp:taxon-name><tp:taxon-name-part taxon-name-part-type="genus" reg="Brignoliella">Brignoliella</tp:taxon-name-part><tp:taxon-name-part taxon-name-part-type="species" reg="patmae">patmae</tp:taxon-name-part></tp:taxon-name></italic> sp. n., male. <bold>34</bold> Habitus, dorsal view. <bold>35</bold> Habitus, ventral view. <bold>36</bold> Carapace, frontal view. <bold>37</bold> Habitus, lateral view. Scale bar: 1.0 mm.</p></caption><graphic xmlns:xlink="http://www.w3.org/1999/xlink" xlink:href="zookeys-820-095-g011.jpg" position="float" orientation="portrait" xlink:type="simple" id="oo_260398.jpg"/></fig></tp:treatment-sec><ref-list><ref id="B10"><mixed-citation xmlns:xlink="http://www.w3.org/1999/xlink" xlink:type="simple"><person-group><name name-style="western"><surname>Lin</surname><given-names>Y</given-names></name><name name-style="western"><surname>Koh</surname><given-names>JKH</given-names></name><name name-style="western"><surname>Koponen</surname><given-names>S</given-names></name><name name-style="western"><surname>Li</surname><given-names>S</given-names></name></person-group> (<year>2017</year>) <article-title>Taxonomic notes on the armored spiders of the families <tp:taxon-name><tp:taxon-name-part taxon-name-part-type="family">Pacullidae</tp:taxon-name-part></tp:taxon-name> and <tp:taxon-name><tp:taxon-name-part taxon-name-part-type="family">Tetrablemmidae</tp:taxon-name-part></tp:taxon-name> (<tp:taxon-name><tp:taxon-name-part taxon-name-part-type="class">Arachnida</tp:taxon-name-part></tp:taxon-name>, <tp:taxon-name><tp:taxon-name-part taxon-name-part-type="order">Araneae</tp:taxon-name-part></tp:taxon-name>) from Singapore.</article-title><source>ZooKeys</source><volume>661</volume>: <fpage>15</fpage>–<lpage>60</lpage>. <ext-link xlink:type="simple" ext-link-type="doi" xlink:href="10.3897/zookeys.661.10677">https://doi.org/10.3897/zookeys.661.10677</ext-link></mixed-citation></ref><ref id="B8"><mixed-citation xmlns:xlink="http://www.w3.org/1999/xlink" xlink:type="simple"><person-group><name name-style="western"><surname>Lehtinen</surname><given-names>PT</given-names></name></person-group> (<year>1981</year>) <article-title>Spiders of the Oriental-Australian region. III. <tp:taxon-name><tp:taxon-name-part taxon-name-part-type="family">Tetrablemmidae</tp:taxon-name-part></tp:taxon-name>, with a world revision.</article-title><source>Acta Zoologica Fennica</source><volume>162</volume>: <fpage>1</fpage>–<lpage>151</lpage>.</mixed-citation></ref></ref-list></tp:taxon-treatment>
